# Supplementary material for: Sex‐Specific Subcutaneous Adipose Tissue Transcriptome in Obesity: Insights From Monozygotic Twin Pairs Discordant for BMI
Source: Obesity (Silver Spring). 2025 Nov 23;34(2):394–406. doi: 10.1002/oby.70078 (PMC12850595; doi:10.1002/oby.70078)
Supplement: Supplementary file 1 — Table S1: Clinical variables of the participants compared between the female and male individuals. Table S2: Differentially expressed genes between female (N = 42) and male (N = 32) participants. Table S3: Differentially expressed genes for sex stratified obesity and sex‐specific obesity in BMI‐discordant twin pairs. Table S4: Biological pathways for adipose tissue differentially expressed genes in the sex differences analysis. Table S5: Biological pathways for adipose tissue differentially expressed genes in the sex stratified analysis for females. Table S6: Biological pathways for adipose tissue differentially expressed genes in the sex stratified analysis for males. Table S7: Reactome pathways using Webgestalt overrepresentation analysis using the differentially expressed genes from the sex‐specific obesity comparison. Table S8: Pathways and biological entities used in the clinical association analyses. Table S9: Associations between sex differences in AT gene expression with anthropometric and clinical variables. [file OBY-34-394-s001.xlsx]

## Sheet: Supp. Table 1
Table S1. Clinical variables of the participants compared between the female and male individuals. Data shown as mean ± sd for normally distributed variables and median (interquartile range) for skewed variables. P-values were obtained from a linear mixed model in which the genetic relation of the co-twins was accounted for by featuring the twin family IDs as random effects in the model. For age,…
	n	Females (N = 42)	n	Males (N = 32)	p-value
BMI (kg/m2)	42	28.4 ± 6.5	32	28.5 ± 4.7	0.939
Height (cm)	42	165.7 ± 8.2	32	179.9 ± 7.1	2.91675e-08
Weight (kg)	42	77.6 ± 17.4	32	92.6 ± 18.4	0.003
Waist (cm)	42	89.8 ± 13.4	31	100.2 ± 14.9	0.006
Age	42	32.7 (24.9 - 31.0)	32	34.1 (32.5 - 60.1)	0.108
Waist-hip ratio*	42	0.85 (0.80 - 0.90)	31	1.00 (0.92 - 1.01)	1.39438e-08
Waist-height ratio*	42	0.53 (0.48 - 0.59)	31	0.56 (0.49 - 0.62)	0.56683
Body fat (%)	42	39.9 ± 8.7	32	31.8 ± 7.1	0.000170396
Subcutaneous fat (cm3)	32	4759 (3333 - 6441)	22	4214 (3209 - 6610)	0.432906
Intra-abdominal fat (cm3)*	32	706 (408 - 895)	22	1929 (847 - 2946)	0.000378395
Adipocyte volume (pl)	42	475 ± 211	30	585 ± 247	0.063
Adipocyte number (10 E13)	42	10.1 (13.6 - 42.3)	30	7.74 (17.3 - 70.5)	0.096456
Liver fat (%)	32	0.7 (0.5 - 1.2)	22	1.5 (0.5 - 8.7)	0.0436591
Aspartate aminotransferase (U/l)	42	24.9 ± 7.5	32	27.8 ± 7.6	0.133
Alanine aminotransferase (U/l)	42	20.0 (14.3 - 25.0)	32	26.5 (19.0 - 34.3)	0.0170701
Gamma-glutamyltransferase (U/l)	32	13.0 (10.0 - 19.0)	22	23.5 (20.3 - 51.0)	0.000116703
Total cholesterol (mmol/l)	42	4.7 ± 0.9	32	4.8 ± 0.8	0.46
LDL cholesterol (mmol/l)	42	2.8 ± 0.8	32	3.1 ± 0.8	0.112
HDL cholesterol (mmol/l)	42	1.7 ± 0.4	32	1.4 ± 0.5	0.073
Triglycerides (mmol/l)*	42	1.0 (0.8 - 1.1)	32	1.1 (0.8 - 1.3)	0.088194
High sensitivity C-reactive protein (mg/l)*	39	1.7 (0.9 - 4.1)	30	0.9 (0.5 - 2.9)	0.0612809
Fasting glucose (mmol/l)	42	5.2 ± 0.5	32	5.6 ± 0.5	0.016
Fasting insulin (mU/l)*	40	5.9 (3.4 - 9.9)	30	6.8 (5.0 - 8.2)	0.640975
HOMA-IR index*	40	1.3 (0.8 - 2.2)	30	1.7 (1.1 - 2.0)	0.321191
Matsuda index*	40	6.4 (4.2 - 9.2)	30	5.0 (3.7 - 8.2)	0.288684
Smoking (number of smokers)	42	9	32	8	0.922
Physical activity (Baecke index)	42	8.2 ± 1.4	31	8.4 ± 1.2	0.715758
Alcohol consumption (drinks per week)	42	1.3 (1.5 - 5.0)	32	3.9 ( 4.4 - 12.1)	0.038664
Total energy intake (kcal)	34	2045 ± 575	21	2228 ± 437	0.241713
Protein intake (percentage of total)	34	16.3 ± 4.2	21	18.2 ± 2.7	0.0556758
Fat intake (percentage of total)	34	36.0 ± 8.6	21	37.1 ± 5.0	0.735024
Carbohydrate intake (percentage of total)	34	43.5 ± 9.1	21	38.8 ± 6.1	0.115746
Saturated fatty acid intake (percentage of total)	34	0.13 ± 0.03	21	0.14 ± 0.04	0.466
Monounsaturated fatty acid intake (percentage of total)	34	0.11 ± 0.03	21	0.12 ± 0.02	0.664
Polyunsaturated fatty acid intake (percentage of total)	34	0.05 ± 0.02	21	0.06 ± 0.02	0.422
* data log transformed to normality

## Sheet: Supp. Table 2
Table S2. Differentially expressed genes (DEGs) between female (N = 42) and male (N = 32) participants. The model was adjusted for BMI, age, and smoking status, and the genetic relation of the co-twins was accounted for by featuring families as random effects in the model. A positive log2FC indicates higher expression in males compared to females, and negative log2FC lower expression in males com…
Ensembl Gene ID	Gene Name	log2FC	p-value	FDR
ENSG00000229807	XIST	-8.8365	8.65956e-36	1.51863e-31
ENSG00000249379	LOC105375095	2.17392	4.15029e-16	3.63918e-12
ENSG00000172379	ARNT2	1.72597	3.70408e-14	2.16528e-10
ENSG00000181656	GPR88	2.59449	2.31394e-13	1.01449e-09
ENSG00000170549	IRX1	1.20121	2.93921e-13	1.0309e-09
ENSG00000073734	ABCB11	2.69533	6.44606e-13	1.88408e-09
ENSG00000168702	LRP1B	1.98597	1.59557e-12	3.99736e-09
ENSG00000179542	SLITRK4	2.1676	2.14489e-12	4.70186e-09
ENSG00000196208	GREB1	-2.46519	2.69079e-12	5.24315e-09
ENSG00000135378	PRRG4	1.71203	1.27129e-11	1.99024e-08
ENSG00000177301	KCNA2	1.73622	1.30997e-11	1.99024e-08
ENSG00000056998	GYG2	-0.956046	1.36186e-11	1.99024e-08
ENSG00000131711	MAP1B	1.28543	3.80039e-11	5.12672e-08
ENSG00000143845	ETNK2	1.11274	4.62267e-11	5.79055e-08
ENSG00000115041	KCNIP3	1.23434	1.17918e-10	1.37862e-07
ENSG00000138867	GUCD1	0.470521	2.0235e-10	2.17342e-07
ENSG00000144677	CTDSPL	0.47742	2.10686e-10	2.17342e-07
ENSG00000198732	SMOC1	1.22971	2.48298e-10	2.41911e-07
ENSG00000126012	KDM5C	-0.494325	4.30608e-10	3.97452e-07
ENSG00000077943	ITGA8	1.95319	4.80909e-10	4.21685e-07
ENSG00000066468	FGFR2	1.40951	7.58813e-10	6.33681e-07
ENSG00000130021	PUDP	-0.573858	2.25775e-09	1.79973e-06
ENSG00000250802	ZBED3-AS1	1.08455	2.38628e-09	1.81948e-06
ENSG00000130222	GADD45G	1.10979	3.38929e-09	2.47658e-06
ENSG00000198734	F5	1.99599	4.47782e-09	3.13368e-06
ENSG00000115112	TFCP2L1	2.07475	4.64593e-09	3.13368e-06
ENSG00000126603	GLIS2	-1.03404	4.93868e-09	3.20776e-06
ENSG00000160111	CPAMD8	2.08807	5.1251e-09	3.20996e-06
ENSG00000075643	MOCOS	1.1013	7.16932e-09	4.33546e-06
ENSG00000159307	SCUBE1	-3.7031	8.98312e-09	5.25123e-06
ENSG00000228536	LYPLAL1-AS1	1.40152	1.02181e-08	5.45864e-06
ENSG00000124243	BCAS4	1.23802	1.03339e-08	5.45864e-06
ENSG00000175183	CSRP2	1.31328	1.05799e-08	5.45864e-06
ENSG00000169302	STK32A	1.73399	1.0583e-08	5.45864e-06
ENSG00000162433	AK4	-0.93703	1.98852e-08	9.96364e-06
ENSG00000120907	ADRA1A	1.26945	2.5439e-08	1.23923e-05
ENSG00000147050	KDM6A	-0.603204	3.06654e-08	1.45345e-05
ENSG00000138356	AOX1	1.00979	3.49542e-08	1.61314e-05
ENSG00000165996	HACD1	0.82176	4.7452e-08	2.13376e-05
ENSG00000249242	TMEM150C	0.640555	4.94733e-08	2.16793e-05
ENSG00000245685	FRG1-DT	1.51768	5.06842e-08	2.16793e-05
ENSG00000168913	ENHO	1.82095	5.77638e-08	2.40342e-05
ENSG00000130876	SLC7A10	-2.1881	5.91315e-08	2.40342e-05
ENSG00000256235	SMIM3	0.596689	6.03014e-08	2.40342e-05
ENSG00000064763	FAR2	0.80516	6.20153e-08	2.41681e-05
ENSG00000155846	PPARGC1B	-0.808873	6.77055e-08	2.53427e-05
ENSG00000197565	COL4A6	1.93727	6.79197e-08	2.53427e-05
ENSG00000166183	ASPG	-3.00406	6.99508e-08	2.55568e-05
ENSG00000089091	DZANK1	0.936816	7.43734e-08	2.66181e-05
ENSG00000135678	CPM	0.50116	1.35912e-07	4.76697e-05
ENSG00000104228	TRIM35	0.411185	1.48905e-07	5.12029e-05
ENSG00000145824	CXCL14	0.839943	1.62066e-07	5.46568e-05
ENSG00000112378	PERP	0.88159	2.21883e-07	7.2713e-05
ENSG00000148965	SAA4	-2.54972	2.23898e-07	7.2713e-05
ENSG00000006757	PNPLA4	-0.537755	2.28087e-07	7.27265e-05
ENSG00000159212	CLIC6	1.41637	2.40004e-07	7.51599e-05
ENSG00000158292	GPR153	0.771436	2.8217e-07	8.68143e-05
ENSG00000017427	IGF1	-1.08678	3.31039e-07	0.000100094
ENSG00000227141	RP11_545A163	1.32686	3.76057e-07	0.000111778
ENSG00000176658	MYO1D	0.686924	4.42905e-07	0.000129454
ENSG00000198034	RPS4X	-0.414288	4.70658e-07	0.00013531
ENSG00000115977	AAK1	-0.515363	5.08092e-07	0.000143716
ENSG00000249307	LINC01088	1.64497	5.99054e-07	0.000166756
ENSG00000189227	C15orf61	0.532632	6.11598e-07	0.000167587
ENSG00000168461	RAB31	0.643503	6.63807e-07	0.000179095
ENSG00000188338	SLC38A3	-2.88805	7.06742e-07	0.00018779
ENSG00000086544	ITPKC	0.446285	1.18963e-06	0.000308849
ENSG00000115350	POLE4	0.417968	1.19757e-06	0.000308849
ENSG00000113231	PDE8B	0.917519	1.22824e-06	0.000312168
ENSG00000234840	LINC01239	1.11847	1.30294e-06	0.000325367
ENSG00000160862	AZGP1	-1.36811	1.31727e-06	0.000325367
ENSG00000126016	AMOT	0.920303	1.40808e-06	0.000342965
ENSG00000188153	COL4A5	1.02498	1.55301e-06	0.000373083
ENSG00000124120	TTPAL	0.51129	1.64418e-06	0.000383938
ENSG00000103034	NDRG4	1.53231	1.65801e-06	0.000383938
ENSG00000197696	NMB	-0.774739	1.66387e-06	0.000383938
ENSG00000181938	GINS3	0.666508	1.7438e-06	0.00039337
ENSG00000092621	PHGDH	-1.05391	1.74961e-06	0.00039337
ENSG00000101049	SGK2	-0.967026	2.21245e-06	0.000491135
ENSG00000215218	UBE2QL1	1.69308	2.38968e-06	0.000523847
ENSG00000163702	IL17RC	0.407426	2.50353e-06	0.000542031
ENSG00000168490	PHYHIP	-1.05339	2.73184e-06	0.000584247
ENSG00000070182	SPTB	-1.89329	2.96358e-06	0.000626173
ENSG00000130005	GAMT	0.601676	3.33062e-06	0.000695346
ENSG00000070193	FGF10	1.02655	3.87747e-06	0.000795607
ENSG00000130997	POLN	-0.840852	3.92224e-06	0.000795607
ENSG00000155265	GOLGA7B	1.16559	4.02315e-06	0.000795607
ENSG00000143344	RGL1	-0.511842	4.0718e-06	0.000795607
ENSG00000101236	RNF24	0.678143	4.08257e-06	0.000795607
ENSG00000177706	FAM20C	0.527551	4.08306e-06	0.000795607
ENSG00000186439	TRDN	-2.84643	4.2138e-06	0.000812059
ENSG00000148513	ANKRD30A	-1.80334	4.61808e-06	0.00087427
ENSG00000134363	FST	0.893365	4.63632e-06	0.00087427
ENSG00000101190	TCFL5	0.426506	4.95469e-06	0.000924365
ENSG00000099338	CATSPERG	0.755372	5.37327e-06	0.000985846
ENSG00000173432	SAA1	-1.77418	5.39666e-06	0.000985846
ENSG00000196372	ASB13	0.385866	5.71631e-06	0.00103347
ENSG00000101230	ISM1	-0.917279	5.80694e-06	0.00103915
ENSG00000260102	LINC01070	-1.06612	6.01213e-06	0.001065
ENSG00000165914	TTC7B	-0.313079	6.21135e-06	0.00108928
ENSG00000178826	TMEM139	-1.32495	6.35859e-06	0.00110406
ENSG00000179023	KLHDC7A	-2.48352	7.09257e-06	0.00121944
ENSG00000197769	MAP1LC3C	-1.53547	7.548e-06	0.00127775
ENSG00000123104	ITPR2	-0.677908	7.57749e-06	0.00127775
ENSG00000119915	ELOVL3	-1.06258	7.81607e-06	0.00130543
ENSG00000168899	VAMP5	0.452351	8.08195e-06	0.00133711
ENSG00000144908	ALDH1L1	-0.853026	8.33305e-06	0.00134684
ENSG00000135744	AGT	-1.26401	8.46026e-06	0.00134684
ENSG00000167614	TTYH1	-2.14995	8.47247e-06	0.00134684
ENSG00000162174	ASRGL1	0.776913	8.49436e-06	0.00134684
ENSG00000116260	QSOX1	0.355517	8.63594e-06	0.00134684
ENSG00000120729	MYOT	1.82859	8.66363e-06	0.00134684
ENSG00000132823	OSER1	0.381672	8.67836e-06	0.00134684
ENSG00000146966	DENND2A	-0.547464	9.14797e-06	0.00140726
ENSG00000137767	SQOR	0.390842	9.35399e-06	0.00142644
ENSG00000134339	SAA2	-2.05864	1.09856e-05	0.00166081
ENSG00000131730	CKMT2	-0.99973	1.12094e-05	0.00168016
ENSG00000113578	FGF1	-0.956686	1.1348e-05	0.00168652
ENSG00000115641	FHL2	0.811836	1.18913e-05	0.00175241
ENSG00000059573	ALDH18A1	0.478378	1.21189e-05	0.00175712
ENSG00000148180	GSN	0.401154	1.21463e-05	0.00175712
ENSG00000101098	RIMS4	1.70145	1.22238e-05	0.00175712
ENSG00000169855	ROBO1	0.458391	1.26905e-05	0.00180937
ENSG00000257556	LINC02298	-0.965724	1.32027e-05	0.00186722
ENSG00000225470	JPX	-0.488048	1.34996e-05	0.00189394
ENSG00000186205	MTARC1	-0.566367	1.38159e-05	0.00191744
ENSG00000124343	XG	-0.529217	1.39207e-05	0.00191744
ENSG00000067141	NEO1	0.499114	1.39952e-05	0.00191744
ENSG00000136710	CCDC115	0.29555	1.58704e-05	0.00215751
ENSG00000156463	SH3RF2	0.647589	1.62293e-05	0.00218934
ENSG00000069011	PITX1	-1.31595	1.65404e-05	0.00221426
ENSG00000101251	SEL1L2	-2.11659	1.67009e-05	0.00221882
ENSG00000136274	NACAD	0.8669	1.77281e-05	0.00233758
ENSG00000015475	BID	0.387236	1.80056e-05	0.00235153
ENSG00000151468	CCDC3	-1.01387	1.82276e-05	0.00235153
ENSG00000153283	CD96	-1.14884	1.82362e-05	0.00235153
ENSG00000181997	AQP7P2	1.03525	1.86228e-05	0.00238386
ENSG00000112562	SMOC2	-0.790894	1.91983e-05	0.00243971
ENSG00000242259	C22orf39	0.396214	2.06086e-05	0.00260009
ENSG00000116035	VAX2	-1.17938	2.14784e-05	0.00269048
ENSG00000121552	CSTA	0.686103	2.1926e-05	0.00272706
ENSG00000121039	RDH10	-0.818778	2.23271e-05	0.00274432
ENSG00000151491	EPS8	0.366673	2.23777e-05	0.00274432
ENSG00000082641	NFE2L1	0.42264	2.29883e-05	0.00279963
ENSG00000078295	ADCY2	0.959078	2.3187e-05	0.00280435
ENSG00000137269	LRRC1	0.928444	2.66201e-05	0.00319385
ENSG00000185291	IL3RA	0.498052	2.67717e-05	0.00319385
ENSG00000155974	GRIP1	-1.43098	2.71709e-05	0.00321957
ENSG00000165795	NDRG2	0.325351	2.8481e-05	0.00335216
ENSG00000154359	LONRF1	0.795508	2.95192e-05	0.00345119
ENSG00000101846	STS	-0.561176	3.00246e-05	0.00348702
ENSG00000161642	ZNF385A	-0.739488	3.0935e-05	0.00356913
ENSG00000174669	SLC29A2	0.773784	3.12103e-05	0.00357736
ENSG00000267069	RP11_64C128	-1.03258	3.2539e-05	0.00370543
ENSG00000259916	RP11-407P15.2	1.07001	3.29952e-05	0.00373314
ENSG00000188372	ZP3	1.28881	3.6291e-05	0.00407971
ENSG00000277737	FP3253171	0.768614	3.66824e-05	0.00409744
ENSG00000164099	PRSS12	-1.15009	3.77409e-05	0.004189
ENSG00000146374	RSPO3	0.892676	3.81054e-05	0.00420286
ENSG00000136213	CHST12	0.354885	3.86302e-05	0.00423411
ENSG00000005889	ZFX	-0.376436	4.30826e-05	0.00469279
ENSG00000248049	UBA6-AS1	0.38168	4.33679e-05	0.00469471
ENSG00000134602	STK26	1.44628	4.66973e-05	0.00502411
ENSG00000130741	EIF2S3	-0.345667	4.87783e-05	0.005216
ENSG00000130066	SAT1	0.53246	5.10609e-05	0.005427
ENSG00000122035	RASL11A	0.672705	5.26902e-05	0.00556644
ENSG00000282826	FRG1CP	0.547185	5.32138e-05	0.00556963
ENSG00000141576	RNF157	-0.741696	5.33557e-05	0.00556963
ENSG00000141424	SLC39A6	-0.330924	5.53295e-05	0.0057415
ENSG00000129657	SEC14L1	0.393645	5.64841e-05	0.00577202
ENSG00000120675	DNAJC15	0.330543	5.65668e-05	0.00577202
ENSG00000100271	TTLL1	0.389525	5.67102e-05	0.00577202
ENSG00000214113	LYRM4	0.288218	5.69401e-05	0.00577202
ENSG00000205542	TMSB10/TMSB4X	0.597296	5.76165e-05	0.00578049
ENSG00000153071	DAB2	-0.433549	5.76829e-05	0.00578049
ENSG00000144681	STAC	-0.838744	6.08708e-05	0.00606529
ENSG00000132846	ZBED3	0.526899	6.19704e-05	0.00611745
ENSG00000096060	FKBP5	1.02471	6.20919e-05	0.00611745
ENSG00000251141	MRPS30-DT	0.842437	6.26299e-05	0.00613598
ENSG00000171659	GPR34	-0.619915	6.31533e-05	0.00615001
ENSG00000260992	DOCK9-DT	0.69534	6.34745e-05	0.00615001
ENSG00000162496	DHRS3	-0.414428	6.43531e-05	0.00620088
ENSG00000111725	PRKAB1	0.219155	6.49336e-05	0.00622263
ENSG00000136010	ALDH1L2	0.499226	6.66459e-05	0.00632116
ENSG00000163701	IL17RE	0.515409	6.66827e-05	0.00632116
ENSG00000162461	SLC25A34	-0.713235	7.20461e-05	0.00679286
ENSG00000086712	TXLNG	-0.410078	7.34114e-05	0.0068694
ENSG00000072501	SMC1A	-0.259482	7.36413e-05	0.0068694
ENSG00000265158	LRRC37A7P	-1.11389	7.95496e-05	0.00732423
ENSG00000117594	HSD11B1	0.934507	7.98331e-05	0.00732423
ENSG00000151474	FRMD4A	-0.3185	8.0617e-05	0.00732423
ENSG00000136044	APPL2	0.359784	8.0816e-05	0.00732423
ENSG00000182580	EPHB3	-0.774592	8.09289e-05	0.00732423
ENSG00000253304	TMEM200B	0.525365	8.1023e-05	0.00732423
ENSG00000259673	IQCH-AS1	0.485923	8.25989e-05	0.00740146
ENSG00000204334	ERICH2	0.851462	8.27522e-05	0.00740146
ENSG00000121075	TBX4	-1.21333	8.31435e-05	0.00740146
ENSG00000143126	CELSR2	-0.461603	8.50196e-05	0.00753025
ENSG00000184164	CRELD2	0.285021	8.96697e-05	0.0079022
ENSG00000143125	PROK1	1.70879	9.13902e-05	0.00801355
ENSG00000130985	UBA1	-0.22022	9.27647e-05	0.00805204
ENSG00000242247	ARFGAP3	0.366281	9.31943e-05	0.00805204
ENSG00000088854	DNAAF9	0.326075	9.32066e-05	0.00805204
ENSG00000008323	PLEKHG6	-0.638054	9.41039e-05	0.00806241
ENSG00000158560	DYNC1I1	0.549038	9.42461e-05	0.00806241
ENSG00000183044	ABAT	0.432717	9.72188e-05	0.00824836
ENSG00000100302	RASD2	0.784686	9.75335e-05	0.00824836
ENSG00000099341	PSMD8	0.406076	9.78308e-05	0.00824836
ENSG00000140279	DUOX2	-1.79886	9.89708e-05	0.00830455
ENSG00000149328	GLB1L2	1.00033	9.95884e-05	0.00831658
ENSG00000167107	ACSF2	-0.669446	0.000100123	0.00832158
ENSG00000139364	TMEM132B	-1.03595	0.000101426	0.00839012
ENSG00000139304	PTPRQ	-1.07274	0.000106724	0.00875653
ENSG00000170561	IRX2	0.558836	0.000106854	0.00875653
ENSG00000078795	PKD2L2	0.912917	0.000109018	0.00889236
ENSG00000082556	OPRK1	-1.36511	0.000110438	0.00896646
ENSG00000177030	DEAF1	0.273339	0.000111815	0.00903642
ENSG00000043591	ADRB1	-0.705198	0.00011769	0.00946758
ENSG00000182379	NXPH4	-1.15914	0.000118296	0.0094729
ENSG00000156675	RAB11FIP1	-0.597815	0.000119414	0.00951894
ENSG00000253958	CLDN23	-0.526533	0.000121813	0.00966626
ENSG00000089157	RPLP0	0.303378	0.000126924	0.0100264
ENSG00000163875	MEAF6	0.257903	0.000130377	0.010253
ENSG00000134686	PHC2	0.256213	0.000131747	0.0102857
ENSG00000237438	CECR7	0.965423	0.000131966	0.0102857
ENSG00000127252	PLAAT1	-1.39303	0.000138232	0.0107184
ENSG00000205221	VIT	0.653181	0.000138739	0.0107184
ENSG00000157833	GAREM2	-0.422697	0.000143721	0.0110546
ENSG00000164976	MYORG	-0.472454	0.000146599	0.0111877
ENSG00000177283	FZD8	-0.485462	0.000146728	0.0111877
ENSG00000131831	RAI2	0.487256	0.000148072	0.0112413
ENSG00000241484	ARHGAP8/PRR5-ARHGAP8	-0.78158	0.000150671	0.0113893
ENSG00000259441	MRPL15P1	-1.47328	0.000154555	0.0115923
ENSG00000164683	HEY1	0.51941	0.000154678	0.0115923
ENSG00000152785	BMP3	2.45596	0.000156602	0.0116687
ENSG00000116815	CD58	0.398784	0.000157028	0.0116687
ENSG00000213185	FAM24B	0.923288	0.000162204	0.0119558
ENSG00000172771	EFCAB12	-0.695835	0.000162256	0.0119558
ENSG00000064393	HIPK2	-0.448432	0.000164372	0.012061
ENSG00000118729	CASQ2	-1.10336	0.000166166	0.0121419
ENSG00000167645	YIF1B	0.402913	0.000167236	0.0121693
ENSG00000151136	BTBD11	1.12105	0.000171106	0.0123995
ENSG00000107829	FBXW4	0.259868	0.00017254	0.0124299
ENSG00000226031	FGF13-AS1	-0.825868	0.000172942	0.0124299
ENSG00000186312	CA5BP1	-0.426532	0.000174236	0.0124718
ENSG00000137713	PPP2R1B	-0.578438	0.000175521	0.0124743
ENSG00000245937	LINC01184	0.253804	0.000175694	0.0124743
ENSG00000136717	BIN1	-0.325148	0.000180117	0.0127138
ENSG00000188191	PRKAR1B	0.37334	0.000180518	0.0127138
ENSG00000148219	ASTN2	0.508386	0.000183635	0.0128369
ENSG00000169136	ATF5	0.470496	0.00018373	0.0128369
ENSG00000231185	SPRY4-AS1	-0.786304	0.000185636	0.0129187
ENSG00000145832	SLC25A48	1.23259	0.000188579	0.0130716
ENSG00000165966	PDZRN4	1.3275	0.000195544	0.013501
ENSG00000239264	TXNDC5	0.290436	0.000197554	0.0135863
ENSG00000105854	PON2	0.372744	0.000206269	0.0141302
ENSG00000125551	PLGLB1/PLGLB2	0.99288	0.000210775	0.0143389
ENSG00000018625	ATP1A2	0.844629	0.000211244	0.0143389
ENSG00000173698	ADGRG2	-0.93548	0.000211769	0.0143389
ENSG00000100206	DMC1	0.827248	0.000217811	0.0146708
ENSG00000261338	RP11_378A131	0.589486	0.000218343	0.0146708
ENSG00000223891	OSER1-DT	0.409036	0.000228015	0.0152622
ENSG00000181374	CCL13	-1.20764	0.00023231	0.0154473
ENSG00000133065	SLC41A1	-0.362301	0.000232542	0.0154473
ENSG00000198753	PLXNB3	0.972169	0.000235214	0.0155359
ENSG00000071859	FAM50A	0.305436	0.000235647	0.0155359
ENSG00000235151	AC1147302	0.845728	0.000241929	0.0158903
ENSG00000263400	TMEM220-AS1	-0.484942	0.000243125	0.0159093
ENSG00000148143	ZNF462	0.353215	0.000247325	0.0160607
ENSG00000170962	PDGFD	-0.713739	0.000248275	0.0160607
ENSG00000168874	ATOH8	0.411013	0.000248316	0.0160607
ENSG00000163590	PPM1L	0.461294	0.000249102	0.0160607
ENSG00000117859	OSBPL9	0.261278	0.000265941	0.0170836
ENSG00000123080	CDKN2C	-0.697894	0.000267321	0.0171095
ENSG00000160310	PRMT2	0.248081	0.000270418	0.0172448
ENSG00000128335	APOL2	-0.364923	0.000271749	0.0172669
ENSG00000157514	TSC22D3	0.56653	0.000275896	0.0174671
ENSG00000105220	GPI	-0.300118	0.000277239	0.017489
ENSG00000103485	QPRT	-0.999949	0.000287429	0.0180668
ENSG00000006756	ARSD	-0.349117	0.000288521	0.0180707
ENSG00000141449	GREB1L	0.716617	0.000290093	0.0181045
ENSG00000171033	PKIA	0.978443	0.000293123	0.0182287
ENSG00000114115	RBP1	-0.72084	0.000294219	0.0182322
ENSG00000080007	DDX43	1.06412	0.000301282	0.0186042
ENSG00000088756	ARHGAP28	0.541458	0.000306858	0.0188335
ENSG00000175906	ARL4D	-0.613308	0.000307742	0.0188335
ENSG00000254211	LINC01485	-0.759882	0.000308218	0.0188335
ENSG00000281162	LINC01127	0.763216	0.000311436	0.0189404
ENSG00000266964	FXYD1	0.45202	0.000312127	0.0189404
ENSG00000146147	MLIP	0.779642	0.000315054	0.0189951
ENSG00000186314	PRELID2	0.497614	0.000315195	0.0189951
ENSG00000136383	ALPK3	-0.855354	0.000318702	0.019098
ENSG00000104812	GYS1	-0.539381	0.000319081	0.019098
ENSG00000109501	WFS1	-0.349714	0.000321956	0.0192045
ENSG00000172164	SNTB1	0.498782	0.000325733	0.0193056
ENSG00000213553	RPLP0P6	0.414871	0.000325851	0.0193056
ENSG00000156521	TYSND1	-0.469133	0.000331827	0.0195934
ENSG00000186466	AQP7P1	0.652808	0.000340316	0.0200272
ENSG00000137869	CYP19A1	1.15104	0.000343645	0.0201555
ENSG00000236279	CLEC2L	-1.07979	0.000347924	0.0203385
ENSG00000184005	ST6GALNAC3	-0.680794	0.000349858	0.0203738
ENSG00000170873	MTSS1	-0.342114	0.000350852	0.0203738
ENSG00000186684	CYP27C1	-0.843726	0.000354156	0.0204978
ENSG00000182162	P2RY8	0.50424	0.00035559	0.0205131
ENSG00000044446	PHKA2	-0.357925	0.00035792	0.0205798
ENSG00000115561	CHMP3	0.237501	0.000362133	0.020754
ENSG00000186281	GPAT2	0.971955	0.000364554	0.020754
ENSG00000101280	ANGPT4	0.844438	0.000365161	0.020754
ENSG00000128272	ATF4	0.332726	0.000367008	0.020754
ENSG00000154856	APCDD1	0.650026	0.000367593	0.020754
ENSG00000132932	ATP8A2	-0.73896	0.00036805	0.020754
ENSG00000091428	RAPGEF4	-0.522895	0.000373342	0.0209849
ENSG00000156050	FAM161B	0.331369	0.000374871	0.0210035
ENSG00000272279	RP11_157J242	1.10096	0.000376483	0.0210267
ENSG00000141098	GFOD2	0.265071	0.000380445	0.0211805
ENSG00000082397	EPB41L3	0.385024	0.000383577	0.0212216
ENSG00000063660	GPC1	0.629557	0.000383604	0.0212216
ENSG00000112290	WASF1	-0.403527	0.000386373	0.0212488
ENSG00000167363	FN3K	-0.399747	0.000386554	0.0212488
ENSG00000165197	VEGFD	-0.714602	0.00038773	0.0212488
ENSG00000108813	DLX4	-1.06156	0.000389741	0.0212596
ENSG00000168884	TNIP2	0.253762	0.000390352	0.0212596
ENSG00000162692	VCAM1	0.704818	0.000392736	0.0213233
ENSG00000172893	DHCR7	0.450384	0.000394245	0.0213391
ENSG00000168497	CAVIN2	0.352903	0.000399862	0.0215766
ENSG00000118263	KLF7	0.404249	0.000401541	0.0216007
ENSG00000112977	DAP	0.300692	0.000404914	0.0217155
ENSG00000166165	CKB	-0.613588	0.000409817	0.0218532
ENSG00000257337	LOC283335	0.498507	0.000409973	0.0218532
ENSG00000216921	AC131097.2	1.3961	0.00041206	0.0218658
ENSG00000012223	LTF	1.41239	0.000413651	0.0218658
ENSG00000117448	AKR1A1	0.304365	0.000413951	0.0218658
ENSG00000284418	RP11-370B11.4	1.1171	0.000418993	0.0220261
ENSG00000121964	GTDC1	0.23492	0.000419666	0.0220261
ENSG00000235961	PNMA6A	-0.754315	0.000420753	0.0220261
ENSG00000146555	SDK1	-0.554651	0.000434102	0.0226392
ENSG00000146535	GNA12	0.208964	0.000435047	0.0226392
ENSG00000170364	SETMAR	0.281124	0.000454236	0.0235016
ENSG00000147485	PXDNL	-1.25599	0.000454299	0.0235016
ENSG00000259891	CTA_204B42	0.395046	0.000458263	0.0236369
ENSG00000168890	TMEM150A	0.300046	0.00046182	0.0237506
ENSG00000264456	RP11_848P12	-0.641501	0.000464145	0.0238003
ENSG00000066583	ISOC1	-0.497879	0.000466296	0.0238409
ENSG00000181751	MACIR	-0.903302	0.000473073	0.0240819
ENSG00000167693	NXN	0.407378	0.000473756	0.0240819
ENSG00000147669	POLR2K	0.230016	0.000475234	0.0240872
ENSG00000177822	TENM3-AS1	-0.758055	0.000479321	0.0242193
ENSG00000157502	PWWP3B	0.646254	0.000480603	0.0242193
ENSG00000077684	JADE1	0.325028	0.000485837	0.0244129
ENSG00000250343	STK32A-AS1	1.14633	0.000491723	0.0246381
ENSG00000171631	P2RY6	-0.804707	0.00049421	0.0246922
ENSG00000198915	RASGEF1A	0.876451	0.000497024	0.0247622
ENSG00000081052	COL4A4	1.28548	0.000503464	0.0249703
ENSG00000164619	BMPER	0.583662	0.000504048	0.0249703
ENSG00000158552	ZFAND2B	0.247118	0.000514048	0.025394
ENSG00000213977	TAX1BP3	0.285885	0.000519523	0.0255924
ENSG00000051620	HEBP2	0.326491	0.000522735	0.0256785
ENSG00000004799	PDK4	0.551018	0.000528246	0.0258767
ENSG00000162836	ACP6	-0.473968	0.000531752	0.0258976
ENSG00000086189	DIMT1	0.345793	0.000531947	0.0258976
ENSG00000105649	RAB3A	-0.634716	0.000533103	0.0258976
ENSG00000103264	FBXO31	0.394189	0.00053844	0.0260846
ENSG00000164659	ELAPOR2	0.366901	0.00054219	0.0261939
ENSG00000149932	TMEM219	0.212028	0.000543709	0.0261951
ENSG00000231259	ANAPC1P2	-0.583608	0.000550989	0.026433
ENSG00000099956	SMARCB1	0.245515	0.00055226	0.026433
ENSG00000131828	PDHA1	-0.392696	0.000554174	0.026433
ENSG00000205323	SARNP	0.203064	0.000555764	0.026433
ENSG00000145349	CAMK2D	0.339962	0.000556971	0.026433
ENSG00000206384	COL6A6	-1.3617	0.000557689	0.026433
ENSG00000186472	PCLO	-0.974192	0.000561491	0.0264805
ENSG00000122033	MTIF3	0.25716	0.000562527	0.0264805
ENSG00000136059	VILL	0.318554	0.000563223	0.0264805
ENSG00000162068	NTN3	-0.91808	0.000566053	0.0265388
ENSG00000168894	RNF181	0.250584	0.000567489	0.0265388
ENSG00000263465	SRSF8	0.254017	0.000570293	0.0265688
ENSG00000196169	KIF19	-1.16983	0.00057116	0.0265688
ENSG00000078401	EDN1	0.945	0.000572864	0.0265776
ENSG00000148057	IDNK	0.29046	0.000581669	0.0269148
ENSG00000181856	SLC2A4	-0.624315	0.000591511	0.0272982
ENSG00000163913	IFT122	0.242371	0.000594522	0.0273652
ENSG00000176753	C15orf56	0.916905	0.000596749	0.0273958
ENSG00000270571	RP11_355F161	0.882128	0.000600251	0.0274846
ENSG00000186716	BCR	-0.219116	0.000614156	0.0280481
ENSG00000108179	PPIF	-0.433198	0.000618396	0.0281683
ENSG00000162384	CZIB	0.200357	0.000621007	0.028214
ENSG00000179627	ZBTB42	0.368795	0.000624098	0.0282812
ENSG00000169031	COL4A3	1.26668	0.000642407	0.0290358
ENSG00000239467	ERICH2	0.600313	0.000646872	0.029129
ENSG00000165886	UBTD1	-0.431265	0.000647792	0.029129
ENSG00000169895	SYAP1	-0.300559	0.000652104	0.0292479
ENSG00000143013	LMO4	0.311152	0.000658002	0.0294372
ENSG00000133401	PDZD2	-0.585329	0.000661029	0.0294974
ENSG00000154274	C4orf19	-0.709818	0.000666611	0.0296709
ENSG00000154721	JAM2	0.40353	0.000675296	0.0299459
ENSG00000111846	GCNT2	-0.666198	0.000676204	0.0299459
ENSG00000197635	DPP4	-0.768119	0.000681487	0.0301039
ENSG00000187678	SPRY4	-0.487437	0.000702139	0.0309359
ENSG00000183570	PCBP3	-0.743152	0.00070385	0.0309359
ENSG00000110931	CAMKK2	0.193851	0.000711935	0.031213
ENSG00000279204	RP11_175K62	0.419618	0.000721491	0.0315531
ENSG00000215301	DDX3X	-0.420544	0.000724106	0.0315604
ENSG00000160284	SPATC1L	0.765189	0.000725258	0.0315604
ENSG00000273079	GRIN2B	-1.22574	0.000731895	0.0317704
ENSG00000057294	PKP2	1.30151	0.000736669	0.0318987
ENSG00000172985	SH3RF3	-0.455562	0.000759196	0.0327931
ENSG00000267279	RP11_879F142	0.857745	0.000764725	0.0328351
ENSG00000230510	PPP5D1	0.634463	0.000765129	0.0328351
ENSG00000223361	FTH1P10	0.777975	0.000765784	0.0328351
ENSG00000114529	C3orf52	-1.03304	0.000768822	0.032885
ENSG00000110076	NRXN2	-0.821305	0.000772381	0.0329568
ENSG00000138744	NAAA	0.431469	0.00078541	0.0333625
ENSG00000134460	IL2RA	-0.947286	0.000785694	0.0333625
ENSG00000188783	PRELP	0.605801	0.000793536	0.0336141
ENSG00000133027	PEMT	0.771034	0.000796654	0.0336649
ENSG00000187676	B3GLCT	0.555473	0.000811001	0.0341887
ENSG00000071242	RPS6KA2	0.288797	0.000818059	0.0344036
ENSG00000101911	PRPS2	0.393642	0.00082211	0.0344912
ENSG00000141639	MAPK4	0.99101	0.00082764	0.0346404
ENSG00000136261	BZW2	0.350775	0.000833638	0.0348083
ENSG00000245812	LINC02202	0.36508	0.000837407	0.0348827
ENSG00000007255	TRAPPC6A	0.311432	0.00084876	0.0352718
ENSG00000116106	EPHA4	0.443578	0.000854413	0.0354228
ENSG00000196482	ESRRG	-1.44233	0.000857942	0.0354852
ENSG00000269113	TRABD2B	0.686793	0.000867798	0.0358084
ENSG00000134376	CRB1	0.923609	0.000875347	0.0360351
ENSG00000162517	PEF1	0.190039	0.000888613	0.0364956
ENSG00000142856	ITGB3BP	0.55889	0.00089374	0.0365435
ENSG00000211677	IGLC2	-1.68598	0.000893947	0.0365435
ENSG00000138190	EXOC6	0.469019	0.000919313	0.0374071
ENSG00000167657	DAPK3	0.22921	0.000920833	0.0374071
ENSG00000114737	CISH	-1.22047	0.000921473	0.0374071
ENSG00000184575	XPOT	0.276144	0.000924579	0.0374465
ENSG00000162804	SNED1	0.257595	0.00092676	0.0374483
ENSG00000127124	HIVEP3	-0.463729	0.000936298	0.0377398
ENSG00000178429	RPS3AP5	0.736639	0.000938276	0.0377398
ENSG00000078487	ZCWPW1	0.363974	0.000941745	0.0377927
ENSG00000198682	PAPSS2	-0.464004	0.000959227	0.0384063
ENSG00000258545	RHOXF1-AS1	-0.575245	0.000962254	0.0384397
ENSG00000057704	TMCC3	0.429348	0.000978759	0.0390102
ENSG00000197712	FAM114A1	0.286405	0.000981534	0.0390321
ENSG00000149596	JPH2	1.03361	0.000984647	0.0390673
ENSG00000127948	POR	-0.30094	0.000991011	0.0392269
ENSG00000226816	AC00508212	-1.01295	0.000993143	0.0392269
ENSG00000068001	HYAL2	0.378465	0.00100406	0.0395578
ENSG00000146122	DAAM2	0.318591	0.00100603	0.0395578
ENSG00000197448	GSTK1	-0.210015	0.00101281	0.0397353
ENSG00000137460	FHDC1	-0.813373	0.00101785	0.0398439
ENSG00000133800	LYVE1	-0.813674	0.00102563	0.040059
ENSG00000062485	CS	-0.337535	0.00103853	0.0403849
ENSG00000153132	CLGN	1.11639	0.00104077	0.0403849
ENSG00000143079	CTTNBP2NL	0.282118	0.00104088	0.0403849
ENSG00000187653	TMSB4XP8	0.579522	0.00104682	0.0405255
ENSG00000153446	C16orf89	-0.653307	0.00105453	0.040734
ENSG00000267280	TBX2-AS1	-0.52109	0.00105889	0.0408128
ENSG00000168924	LETM1	-0.264989	0.00106399	0.0409194
ENSG00000282995	FRG1EP	0.866911	0.00107022	0.0410687
ENSG00000250138	RP11_848G145	-0.839284	0.00107487	0.0411574
ENSG00000065809	FAM107B	0.506314	0.00109617	0.0418813
ENSG00000077274	CAPN6	-0.833324	0.00110986	0.0423122
ENSG00000196951	SCOC-AS1	0.602681	0.00112038	0.0426206
ENSG00000099194	SCD	-0.993873	0.0011249	0.042682
ENSG00000092470	WDR76	0.420023	0.00112686	0.042682
ENSG00000155324	GRAMD2B	0.431541	0.00114089	0.0431204
ENSG00000176971	FIBIN	0.600571	0.00115171	0.0433309
ENSG00000139832	RAB20	-0.418089	0.00115734	0.0433309
ENSG00000179151	EDC3	0.234717	0.00115837	0.0433309
ENSG00000123240	OPTN	0.218446	0.00115878	0.0433309
ENSG00000180616	SSTR2	-0.893222	0.00115882	0.0433309
ENSG00000005020	SKAP2	0.26483	0.00116838	0.0435956
ENSG00000182165	TP53TG1	0.31284	0.00117367	0.0437001
ENSG00000123815	COQ8B	0.22769	0.00120111	0.0445185
ENSG00000108786	HSD17B1	-0.403945	0.00120282	0.0445185
ENSG00000262655	SPON1	0.544008	0.00120327	0.0445185
ENSG00000090659	CD209	-0.750074	0.00120865	0.0446233
ENSG00000125817	CENPB	0.231855	0.00121545	0.044695
ENSG00000233901	LINC01503	-0.85555	0.00121569	0.044695
ENSG00000171723	GPHN	0.371245	0.00122076	0.0446951
ENSG00000270638	RP3_466P171	0.719287	0.00122079	0.0446951
ENSG00000187824	TMEM220	-0.321896	0.00122471	0.0447452
ENSG00000265681	RPL17	0.257736	0.00123133	0.0448936
ENSG00000176399	DMRTA1	0.63344	0.00124181	0.0451342
ENSG00000159208	CIART	0.614336	0.00124583	0.0451342
ENSG00000198937	CCDC167	0.441984	0.00124908	0.0451342
ENSG00000145247	OCIAD2	0.372786	0.00125063	0.0451342
ENSG00000089177	KIF16B	0.242244	0.0012508	0.0451342
ENSG00000196782	MAML3	0.287596	0.00125657	0.0452494
ENSG00000178585	CTNNBIP1	0.325672	0.00126341	0.0453904
ENSG00000170382	LRRN2	-0.691635	0.00126566	0.0453904
ENSG00000140479	PCSK6	0.720417	0.00129505	0.0463497
ENSG00000136160	EDNRB	0.416524	0.00129805	0.0463623
ENSG00000148090	AUH	-0.269759	0.00130098	0.0463726
ENSG00000137033	IL33	0.613507	0.00131	0.0465994
ENSG00000115255	REEP6	-0.752856	0.00132163	0.0469084
ENSG00000260572	RP11_16N112	0.63419	0.00132555	0.0469084
ENSG00000266968	RP11_116O181	0.99326	0.00132671	0.0469084
ENSG00000126822	PLEKHG3	-0.366501	0.00133704	0.0471784
ENSG00000177697	CD151	0.366943	0.00134248	0.0472751
ENSG00000125733	TRIP10	0.331437	0.00135357	0.0474744
ENSG00000279400	AC008957.3	-1.13299	0.00135699	0.0474744
ENSG00000197959	DNM3	0.442756	0.00135772	0.0474744
ENSG00000100842	EFS	0.347611	0.00136006	0.0474744
ENSG00000236740	LOC101927189	0.903656	0.00136167	0.0474744
ENSG00000147883	CDKN2B	0.555047	0.00136827	0.0476098
ENSG00000175029	CTBP2	0.263995	0.00137611	0.0477352
ENSG00000184060	ADAP2	-0.572263	0.00137732	0.0477352
ENSG00000008513	ST3GAL1	-0.299397	0.00138317	0.0478434
ENSG00000162981	LRATD1	-0.96714	0.00139815	0.0482663
ENSG00000121904	CSMD2	0.757003	0.00140193	0.0483019
ENSG00000112183	RBM24	-0.687092	0.00140479	0.0483055
ENSG00000143324	XPR1	0.304257	0.00140921	0.0483627
ENSG00000086200	IPO11	0.400537	0.00142709	0.0488808
ENSG00000137491	SLCO2B1	-0.644561	0.0014589	0.0498726
ENSG00000107485	GATA3	-0.553233	0.00147912	0.0504656
ENSG00000130517	PGPEP1	0.278492	0.00149461	0.0508951
ENSG00000167291	TBC1D16	0.347952	0.0015251	0.0517071
ENSG00000229920	RPS4XP5	-1.13002	0.00152733	0.0517071
ENSG00000027697	IFNGR1	0.299567	0.00152767	0.0517071
ENSG00000085831	TTC39A	-0.588789	0.00153079	0.0517071
ENSG00000164070	HSPA4L	0.497128	0.00153418	0.0517071
ENSG00000157617	C2CD2	0.344557	0.00153615	0.0517071
ENSG00000156239	N6AMT1	0.353386	0.00154083	0.0517655
ENSG00000246022	ALDH1L1-AS2	-0.908255	0.0015511	0.0518673
ENSG00000143951	WDPCP	-0.700477	0.0015516	0.0518673
ENSG00000260293	RP11_715J226	-0.659435	0.00155274	0.0518673
ENSG00000197181	PIWIL2	0.69433	0.00156166	0.0520662
ENSG00000172927	MYEOV	-1.48864	0.00157573	0.0524357
ENSG00000198743	SLC5A3	0.584468	0.00159169	0.0528663
ENSG00000221926	TRIM16	0.333439	0.00161321	0.05348
ENSG00000169689	CENPX	0.32945	0.00162357	0.0537154
ENSG00000115073	ACTR1B	0.234366	0.00162701	0.0537154
ENSG00000132824	SERINC3	0.182742	0.0016295	0.0537154
ENSG00000273038	AL365203.2	0.484416	0.00163793	0.0538919
ENSG00000250378	LOC107986453	0.955769	0.0016826	0.0552581
ENSG00000134243	SORT1	0.27979	0.00170241	0.055804
ENSG00000196329	GIMAP5	0.29804	0.00170769	0.0558198
ENSG00000147164	SNX12	0.181067	0.00171089	0.0558198
ENSG00000144476	ACKR3	-0.513772	0.00171566	0.0558198
ENSG00000204444	APOM	0.357882	0.0017172	0.0558198
ENSG00000147010	SH3KBP1	0.236582	0.00172051	0.0558198
ENSG00000152422	XRCC4	0.402513	0.00172199	0.0558198
ENSG00000228672	PROB1	-0.370413	0.0017264	0.0558596
ENSG00000165804	ZNF219	0.473275	0.00174098	0.0562275
ENSG00000177508	IRX3	0.548826	0.00177175	0.0570655
ENSG00000182782	HCAR2	-0.406385	0.00177343	0.0570655
ENSG00000179094	PER1	0.499062	0.00179768	0.0577397
ENSG00000135914	HTR2B	-0.824786	0.00180638	0.0578414
ENSG00000138823	MTTP	1.0661	0.00181064	0.0578414
ENSG00000279444	RP11_715H192	0.741397	0.00181074	0.0578414
ENSG00000117480	FAAH	-0.42994	0.00181587	0.0578998
ENSG00000183655	KLHL25	-0.493211	0.00182056	0.057944
ENSG00000258484	SPESP1	0.741266	0.00184764	0.0586993
ENSG00000146054	TRIM7	0.51663	0.00186468	0.0591335
ENSG00000184058	TBX1	-0.851546	0.00187255	0.0592759
ENSG00000228906	RP13_216E224	-0.557648	0.00188718	0.0595693
ENSG00000122254	HS3ST2	0.980958	0.00189084	0.0595693
ENSG00000087111	PIGS	-0.220815	0.00189423	0.0595693
ENSG00000185985	SLITRK2	0.625642	0.0018954	0.0595693
ENSG00000138587	MNS1	0.475891	0.00190322	0.0597081
ENSG00000077092	RARB	-0.771371	0.00190877	0.0597753
ENSG00000112699	GMDS	0.28936	0.00192262	0.0600662
ENSG00000133424	LARGE1	0.330723	0.00192491	0.0600662
ENSG00000112294	ALDH5A1	-0.416934	0.00195089	0.0607687
ENSG00000136859	ANGPTL2	-0.258724	0.0019562	0.0608261
ENSG00000086570	FAT2	-1.0124	0.00196122	0.0608741
ENSG00000166947	EPB42	-0.969509	0.00198298	0.0614409
ENSG00000078369	GNB1	0.137317	0.00199647	0.0617496
ENSG00000249695	LOC574538	-0.961544	0.00200969	0.0620492
ENSG00000232000	CLCN3P1	-0.662481	0.00201922	0.062234
ENSG00000161682	FAM171A2	-0.684693	0.00202621	0.0622407
ENSG00000131899	LLGL1	0.25539	0.00202654	0.0622407
ENSG00000163145	C1QTNF7	-0.673893	0.00203027	0.0622462
ENSG00000163785	RYK	0.21023	0.00204963	0.0626291
ENSG00000072694	FCGR2B	-0.653623	0.0020499	0.0626291
ENSG00000176222	ZNF404	0.734752	0.0020586	0.0627854
ENSG00000164318	EGFLAM	-0.589932	0.00206258	0.0627977
ENSG00000070081	NUCB2	0.230003	0.00207897	0.0631141
ENSG00000155511	GRIA1	-1.16254	0.0020813	0.0631141
ENSG00000118276	B4GALT6	-0.814492	0.00208679	0.0631141
ENSG00000170089	LOC728554	0.639374	0.00208737	0.0631141
ENSG00000263142	LRRC37A17P	0.379029	0.00212777	0.0641714
ENSG00000137288	UQCC2	0.337896	0.00212965	0.0641714
ENSG00000137509	PRCP	0.255016	0.00216083	0.0648788
ENSG00000161618	ALDH16A1	0.245319	0.00216396	0.0648788
ENSG00000198796	ALPK2	-0.928388	0.00216723	0.0648788
ENSG00000274602	PI4KAP1	0.746713	0.00216793	0.0648788
ENSG00000196313	POM121/POM121C	-0.272459	0.00218631	0.0653176
ENSG00000146072	TNFRSF21	-0.461208	0.00219801	0.0655554
ENSG00000105643	ARRDC2	0.356147	0.00220455	0.0656388
ENSG00000145283	SLC10A6	0.567276	0.00221419	0.0658138
ENSG00000102981	PARD6A	0.42719	0.00221969	0.065866
ENSG00000123349	PFDN5	0.237861	0.00223178	0.0661127
ENSG00000223756	TSSC2	0.401437	0.00224074	0.0662661
ENSG00000114279	FGF12	0.553401	0.00225703	0.0665702
ENSG00000068903	SIRT2	-0.210135	0.00225861	0.0665702
ENSG00000116039	ATP6V1B1	-0.826873	0.00226844	0.0666685
ENSG00000172987	HPSE2	0.693903	0.00226955	0.0666685
ENSG00000184113	CLDN5	0.383024	0.00227827	0.0668126
ENSG00000136870	ZNF189	0.361431	0.0023112	0.0676652
ENSG00000124299	PEPD	-0.3553	0.00232294	0.0678955
ENSG00000185627	PSMD13	0.217895	0.00233519	0.0681401
ENSG00000119138	KLF9	0.381406	0.00235025	0.0684139
ENSG00000106078	COBL	-1.11236	0.00235455	0.0684139
ENSG00000105609	LILRB5	-0.605886	0.00235628	0.0684139
ENSG00000273203	AC00694616	0.759753	0.0023668	0.0686058
ENSG00000065057	NTHL1	0.280972	0.00237808	0.0687361
ENSG00000089737	DDX24	-0.184156	0.00237913	0.0687361
ENSG00000283378	BX088645.1	0.776714	0.00238648	0.0687397
ENSG00000196781	TLE1	-0.248773	0.0023872	0.0687397
ENSG00000106351	AGFG2	0.307826	0.00239102	0.0687397
ENSG00000075651	PLD1	0.422981	0.00239654	0.0687858
ENSG00000157193	LRP8	0.432209	0.00240273	0.0688262
ENSG00000214546	AC0874912	-0.838097	0.00240781	0.0688262
ENSG00000130032	PRRG3	-0.663076	0.00240972	0.0688262
ENSG00000278600	RP11_81A16	0.442835	0.00241926	0.0689862
ENSG00000164188	RANBP3L	0.948725	0.00242691	0.0690921
ENSG00000105372	RPS19	0.309116	0.00247959	0.0704775
ENSG00000119431	HDHD3	-0.452382	0.00251975	0.0714445
ENSG00000183098	GPC6	0.50667	0.00252176	0.0714445
ENSG00000121653	MAPK8IP1	-0.351517	0.00254329	0.0719381
ENSG00000141401	IMPA2	0.376722	0.00257339	0.0724862
ENSG00000163606	CD200R1	-0.795878	0.00257374	0.0724862
ENSG00000049449	RCN1	0.216658	0.00257507	0.0724862
ENSG00000265511	RP11_524F111	0.656919	0.00258087	0.0725332
ENSG00000080493	SLC4A4	-0.70347	0.00259396	0.0727844
ENSG00000248712	CCDC153	0.399796	0.0026134	0.072906
ENSG00000260630	SNAI3-AS1	0.462753	0.00261356	0.072906
ENSG00000253320	MGC15885	0.392829	0.00261533	0.072906
ENSG00000101150	TPD52L2	0.182698	0.00261671	0.072906
ENSG00000197183	NOL4L	-0.322434	0.00261908	0.072906
ENSG00000125965	GDF5	-0.924234	0.00263672	0.0732808
ENSG00000141232	TOB1	-0.470318	0.0026532	0.0734833
ENSG00000154277	UCHL1	0.852046	0.00266293	0.0734833
ENSG00000187446	CHP1	-0.353682	0.00266327	0.0734833
ENSG00000075914	EXOSC7	0.283603	0.00266451	0.0734833
ENSG00000227544	LOC100506725	0.602317	0.00266636	0.0734833
ENSG00000198931	APRT	0.214608	0.00266915	0.0734833
ENSG00000196872	CRACDL	0.388028	0.00269587	0.0741027
ENSG00000185585	OLFML2A	-0.378232	0.00270767	0.074206
ENSG00000133639	BTG1	0.438259	0.00270809	0.074206
ENSG00000165959	CLMN	-0.332908	0.00272636	0.0745254
ENSG00000157150	TIMP4	-0.45518	0.00272825	0.0745254
ENSG00000143196	DPT	0.660642	0.00273591	0.0746183
ENSG00000176108	CHMP6	0.192053	0.00274154	0.0746559
ENSG00000187498	COL4A1	-0.285902	0.00276764	0.0751687
ENSG00000077279	DCX	-1.32183	0.00276895	0.0751687
ENSG00000117242	PINK1-AS	0.319638	0.00277836	0.0752843
ENSG00000234076	TPRG1-AS1	-0.830495	0.00278179	0.0752843
ENSG00000271344	RP11_274B219	-0.825931	0.00279681	0.0755742
ENSG00000116117	PARD3B	0.290298	0.00280294	0.0756232
ENSG00000160678	S100A1	-0.930359	0.00281154	0.0757388
ENSG00000164989	CCDC171	0.454506	0.00284479	0.076517
ENSG00000137054	POLR1E	0.254007	0.00286368	0.0769071
ENSG00000090534	THPO	-0.592751	0.00290996	0.0780306
ENSG00000058091	CDK14	-0.296946	0.00293581	0.078494
ENSG00000229689	AC0092378	0.40575	0.00293619	0.078494
ENSG00000272316	XXbac-BPGBPG55C20.2	0.432546	0.00294169	0.0785213
ENSG00000145604	SKP2	-0.391746	0.00295367	0.0787212
ENSG00000134042	MRO	0.706907	0.002969	0.0789207
ENSG00000132514	CLEC10A	-0.719769	0.00297299	0.0789207
ENSG00000265972	TXNIP	0.323415	0.00297466	0.0789207
ENSG00000250133	HOXC-AS2	0.514891	0.002982	0.078996
ENSG00000139438	FAM222A	-0.997806	0.0029917	0.0791051
ENSG00000162402	USP24	0.213784	0.00299514	0.0791051
ENSG00000126778	SIX1	0.585603	0.00300025	0.0791208
ENSG00000144366	GULP1	0.556571	0.00300487	0.0791237
ENSG00000166960	CCDC178	0.438758	0.00302996	0.0796648
ENSG00000134333	LDHA	-0.211583	0.00305919	0.0802729
ENSG00000269378	ITGB1P1	0.422411	0.00306224	0.0802729
ENSG00000158286	RNF207	-0.55072	0.00307387	0.0804518
ENSG00000130827	PLXNA3	0.342615	0.00307824	0.0804518
ENSG00000131871	SELENOS	0.221701	0.00312371	0.0815186
ENSG00000204851	PNMA8B	0.405477	0.00318788	0.0830574
ENSG00000070214	SLC44A1	0.294487	0.00319215	0.0830574
ENSG00000135763	URB2	-0.355978	0.00320459	0.0832577
ENSG00000101844	ATG4A	0.213605	0.00323067	0.0836901
ENSG00000203778	FAM229B	0.34117	0.00323078	0.0836901
ENSG00000106266	SNX8	0.226875	0.00324942	0.0839954
ENSG00000152078	TLCD4	0.68531	0.00325214	0.0839954
ENSG00000157782	CABP1	-0.69376	0.00327436	0.0843829
ENSG00000280339	RP11_736K204	0.446385	0.00327677	0.0843829
ENSG00000149806	FAU	0.234527	0.00329829	0.0847735
ENSG00000109103	UNC119	-0.310764	0.00330161	0.0847735
ENSG00000183496	MEX3B	-0.518425	0.00332821	0.0853317
ENSG00000179523	EIF3J-DT	0.2984	0.00333962	0.0854991
ENSG00000160953	PWWP3A	0.230959	0.00338453	0.0864956
ENSG00000151327	FAM177A1	0.252504	0.00338841	0.0864956
ENSG00000163453	IGFBP7	0.326235	0.00347139	0.0884852
ENSG00000122547	EEPD1	0.336392	0.00348986	0.0888268
ENSG00000150594	ADRA2A	-0.428471	0.00349554	0.0888425
ENSG00000196972	SMIM10L2B	-0.346305	0.00352438	0.0894457
ENSG00000111266	DUSP16	0.247085	0.00356087	0.0902414
ENSG00000226200	SGMS1-AS1	0.307937	0.00356766	0.090283
ENSG00000104490	NCALD	-0.337431	0.00358691	0.0905413
ENSG00000157429	ZNF19	0.357412	0.0035882	0.0905413
ENSG00000188611	ASAH2	1.44453	0.00361167	0.0907889
ENSG00000103381	CPPED1	0.287576	0.00361378	0.0907889
ENSG00000278376	RP11_158I98	0.391807	0.00361729	0.0907889
ENSG00000150045	KLRF1	0.707797	0.0036226	0.0907889
ENSG00000164587	RPS14	0.309423	0.00362389	0.0907889
ENSG00000132849	PATJ	0.261618	0.0036512	0.0912811
ENSG00000170458	CD14	-0.513424	0.00365395	0.0912811
ENSG00000105254	TBCB	0.214934	0.00366381	0.0913036
ENSG00000001461	NIPAL3	0.259738	0.00366869	0.0913036
ENSG00000143641	GALNT2	0.200922	0.00367047	0.0913036
ENSG00000006453	BAIAP2L1	0.447018	0.00368299	0.091465
ENSG00000181852	RNF41	-0.188227	0.00368739	0.091465
ENSG00000126545	CSN1S1	-1.41372	0.0036943	0.0915071
ENSG00000247572	CKMT2-AS1	0.260415	0.00371664	0.0919305
ENSG00000170955	CAVIN3	0.263687	0.0037229	0.0919557
ENSG00000008226	DLEC1	-0.774488	0.00374678	0.0924153
ENSG00000224525	RP11_561I113	-1.2351	0.00375388	0.0924412
ENSG00000259604	GCAWKR	0.737779	0.00376229	0.0924412
ENSG00000240747	KRBOX1	0.679405	0.00376364	0.0924412
ENSG00000100351	GRAP2	0.555242	0.00378369	0.0927857
ENSG00000076242	MLH1	0.188531	0.00379171	0.0927857
ENSG00000213203	GIMAP1	0.226297	0.0037979	0.0927857
ENSG00000146411	SLC2A12	-0.761093	0.00380238	0.0927857
ENSG00000183621	ZNF438	0.240864	0.00380643	0.0927857
ENSG00000036530	CYP46A1	-0.424964	0.00380941	0.0927857
ENSG00000167323	STIM1	-0.192281	0.00382188	0.0929603
ENSG00000198554	WDHD1	0.339135	0.00384505	0.0933943
ENSG00000139880	CDH24	0.556462	0.00385072	0.0934025
ENSG00000187955	COL14A1	-0.756899	0.0039025	0.0945278
ENSG00000126522	ASL	0.216935	0.00392365	0.0948403
ENSG00000166265	CYYR1	0.309295	0.00392621	0.0948403
ENSG00000272106	RP11_345P49	0.283165	0.00394897	0.0952586
ENSG00000197629	MPEG1	-0.523918	0.00396018	0.0953979
ENSG00000134697	GNL2	0.149974	0.00397218	0.0955556
ENSG00000124406	ATP8A1	0.65885	0.00398758	0.0956897
ENSG00000274211	SOCS7	-0.28856	0.00398866	0.0956897
ENSG00000235508	RPS2P7	-0.757501	0.00401707	0.0960861
ENSG00000251396	LINC01301	0.537682	0.00402504	0.0960861
ENSG00000279865	RP11_69M16	0.602792	0.00402673	0.0960861
ENSG00000172247	C1QTNF4	-0.779751	0.0040271	0.0960861
ENSG00000023171	GRAMD1B	-0.574529	0.00404548	0.0963935
ENSG00000153048	CARHSP1	-0.252759	0.00405167	0.0964099
ENSG00000240859	LOC100507642	0.539378	0.0041059	0.0974816
ENSG00000109576	AADAT	0.288568	0.00411445	0.0974816
ENSG00000176783	RUFY1	0.147482	0.00411639	0.0974816
ENSG00000276900	RP11_467L137	0.421253	0.00411894	0.0974816
ENSG00000122679	RAMP3	0.485506	0.00412969	0.0976044
ENSG00000132854	KANK4	-0.787114	0.00415042	0.0979621
ENSG00000125841	NRSN2	-0.27092	0.00417943	0.0984275
ENSG00000120915	EPHX2	0.286526	0.00418345	0.0984275
ENSG00000168385	SEPTIN2	0.219884	0.00418697	0.0984275
ENSG00000091513	TF	-0.707721	0.0042119	0.0988809
ENSG00000061938	TNK2	0.265072	0.00422037	0.0989473
ENSG00000075213	SEMA3A	0.408104	0.00423719	0.0992091
ENSG00000174175	SELP	0.596506	0.00425639	0.0995257
ENSG00000165029	ABCA1	-0.406498	0.00427948	0.0999037
ENSG00000004846	ABCB5	-1.24064	0.00428395	0.0999037
ENSG00000138835	RGS3	-0.531766	0.00430343	0.100225
ENSG00000198585	NUDT16	0.150882	0.0043098	0.10024
ENSG00000258457	AJUBA-DT	-0.617071	0.00433904	0.100786
ENSG00000233608	TWIST2	0.334814	0.00437158	0.101408
ENSG00000122026	RPL21	0.310491	0.00440273	0.101947
ENSG00000259642	ST20-AS1	0.310725	0.0044152	0.101947
ENSG00000169093	ASMTL	0.187857	0.00441636	0.101947
ENSG00000175745	NR2F1	-0.489056	0.00441984	0.101947
ENSG00000076770	MBNL3	0.413407	0.00442389	0.101947
ENSG00000255468	LOC102724624	0.424419	0.00446637	0.102791
ENSG00000167377	ZNF23	0.354945	0.00450744	0.103521
ENSG00000246223	LINC01550	-0.484811	0.00451232	0.103521
ENSG00000064999	ANKS1A	0.264703	0.00451578	0.103521
ENSG00000185088	RPS27L	0.302609	0.00453833	0.103859
ENSG00000103021	CCDC113	0.321655	0.00454238	0.103859
ENSG00000219607	PPP1R3G	0.346736	0.0045554	0.104021
ENSG00000271383	NBPF10 (includes others)	0.371735	0.00459837	0.104866
ENSG00000163513	TGFBR2	0.19717	0.00463507	0.105565
ENSG00000182484	WASH6P	0.488644	0.004647	0.105698
ENSG00000108840	HDAC5	0.183856	0.00465756	0.105698
ENSG00000211897	IGHG3	-1.44113	0.00465899	0.105698
ENSG00000205085	FAM71F2	-0.530325	0.00469565	0.106299
ENSG00000124019	FAM124B	0.452211	0.00469946	0.106299
ENSG00000124596	OARD1	0.188833	0.00470367	0.106299
ENSG00000105707	HPN	-0.499807	0.00477395	0.107749
ENSG00000138101	DTNB	0.272166	0.00478101	0.107769
ENSG00000132031	MATN3	0.65517	0.00479824	0.108006
ENSG00000219438	TAFA5	-1.07307	0.00480384	0.108006
ENSG00000099860	GADD45B	0.744414	0.00481786	0.108027
ENSG00000100983	GSS	0.213742	0.00481881	0.108027
ENSG00000068028	RASSF1	0.240612	0.00482323	0.108027
ENSG00000215187	FAM166B	-0.810839	0.00483329	0.108104
ENSG00000196468	FGF16	-1.02974	0.00483902	0.108104
ENSG00000133135	RNF128	0.840246	0.00485359	0.108224
ENSG00000155508	CNOT8	0.323348	0.00486742	0.108224
ENSG00000140391	TSPAN3	-0.287261	0.0048682	0.108224
ENSG00000267532	MIR497HG	-0.318961	0.00486907	0.108224
ENSG00000162869	PPP1R21	0.243497	0.00488018	0.108334
ENSG00000211666	IGLV2-14	-1.53381	0.00488788	0.108368
ENSG00000137474	MYO7A	-0.482913	0.00491351	0.108798
ENSG00000254505	CHMP4A	0.16569	0.00494864	0.109438
ENSG00000197766	CFD	0.32698	0.00497403	0.109861
ENSG00000226137	BAIAP2-DT	0.282257	0.00499089	0.11004
ENSG00000152580	IGSF10	-0.477473	0.00499468	0.11004
ENSG00000261468	RP11_1024P171	0.41336	0.00501539	0.110357
ENSG00000135362	PRR5L	-0.534045	0.00502657	0.110434
ENSG00000244558	KCNK15-AS1	0.603015	0.00503147	0.110434
ENSG00000135632	SMYD5	0.184611	0.00504694	0.110635
ENSG00000107551	RASSF4	0.363322	0.00507133	0.111031
ENSG00000203875	SNHG5	0.587836	0.00508301	0.111048
ENSG00000134574	DDB2	0.300895	0.00508477	0.111048
ENSG00000196544	BORCS6	0.23653	0.00513346	0.111841
ENSG00000171867	PRNP	-0.207231	0.00513383	0.111841
ENSG00000134294	SLC38A2	0.44684	0.0051506	0.111907
ENSG00000198478	SH3BGRL2	0.373925	0.00515302	0.111907
ENSG00000169621	APLF	0.29309	0.00516804	0.111907
ENSG00000226026	LOC101928118	0.467971	0.00516999	0.111907
ENSG00000269834	ZNF528-AS1	0.397722	0.00517333	0.111907
ENSG00000115042	FAHD2A	0.207066	0.00517835	0.111907
ENSG00000154229	PRKCA	0.355367	0.00518155	0.111907
ENSG00000122420	PTGFR	0.715701	0.00522538	0.112715
ENSG00000165495	PKNOX2	-0.659581	0.00524715	0.113046
ENSG00000100350	FOXRED2	-0.280169	0.00525578	0.113093
ENSG00000129562	DAD1	0.190152	0.00527633	0.113348
ENSG00000260549	MT1L	-0.477017	0.00528479	0.113348
ENSG00000161267	BDH1	-0.757728	0.00528705	0.113348
ENSG00000104472	CHRAC1	0.209495	0.0053094	0.113689
ENSG00000173372	C1QA	-0.557911	0.00532649	0.113915
ENSG00000104064	GABPB1	0.234255	0.00536696	0.114641
ENSG00000004468	CD38	0.614312	0.00540061	0.11522
ENSG00000134222	PSRC1	0.458496	0.00542963	0.115698
ENSG00000099797	TECR	-0.316852	0.00545256	0.116045
ENSG00000225733	FGD5-AS1	0.273409	0.00546178	0.116101
ENSG00000178605	GTPBP6	0.197743	0.00547552	0.116252
ENSG00000255398	HCAR3	-0.553671	0.00549947	0.116619
ENSG00000221963	APOL6	-0.392675	0.00551882	0.116825
ENSG00000105717	PBX4	0.577623	0.00552251	0.116825
ENSG00000236296	GUSBP5	0.584691	0.00554317	0.117121
ENSG00000100938	GMPR2	0.172107	0.00559376	0.11795
ENSG00000054793	ATP9A	0.329289	0.00559587	0.11795
ENSG00000130558	OLFM1	0.428621	0.00561933	0.118298
ENSG00000085563	ABCB1	0.629615	0.00562584	0.118298
ENSG00000109911	ELP4	0.233284	0.00563308	0.118308
ENSG00000181192	DHTKD1	-0.296625	0.00565131	0.118549
ENSG00000211895	IGHA1	-1.20763	0.00567369	0.118876
ENSG00000198892	SHISA4	0.389446	0.00568411	0.118952
ENSG00000116711	PLA2G4A	-0.52497	0.00570146	0.119173
ENSG00000162878	PKDCC	0.282466	0.00572171	0.119454
ENSG00000108700	CCL8	-0.892548	0.00572993	0.119484
ENSG00000184343	SRPK3	0.703847	0.00573707	0.11949
ENSG00000143486	EIF2D	0.154156	0.00574849	0.119586
ENSG00000260947	RP11_384P77	0.496404	0.00578117	0.120069
ENSG00000135253	KCP	-0.607923	0.00578538	0.120069
ENSG00000181031	RPH3AL	-0.324751	0.00579823	0.120193
ENSG00000135324	MRAP2	0.743741	0.00581079	0.120311
ENSG00000111199	TRPV4	-0.669151	0.00582459	0.120332
ENSG00000090565	RAB11FIP3	0.185851	0.00582549	0.120332
ENSG00000171522	PTGER4	-0.375718	0.00583944	0.120478
ENSG00000074621	SLC24A1	0.213582	0.00584822	0.120517
ENSG00000120162	MOB3B	0.348505	0.00586928	0.120809
ENSG00000186998	EMID1	-0.689183	0.00589083	0.12094
ENSG00000053918	KCNQ1	-0.353805	0.00589256	0.12094
ENSG00000172828	CES3	0.424392	0.00590126	0.12094
ENSG00000149573	MPZL2	0.678336	0.00590322	0.12094
ENSG00000188525	AC0109691	-1.33977	0.0059521	0.121799
ENSG00000165757	JCAD	0.294785	0.00596097	0.121839
ENSG00000154269	ENPP3	-0.437147	0.00598403	0.122134
ENSG00000145425	RPS3A	0.262273	0.00599493	0.122134
ENSG00000139641	ESYT1	-0.225971	0.00599838	0.122134
ENSG00000144810	COL8A1	-0.740215	0.0060033	0.122134
ENSG00000148053	NTRK2	0.257697	0.00603553	0.122648
ENSG00000134317	GRHL1	-0.613132	0.00605772	0.122866
ENSG00000106538	RARRES2	-0.4198	0.0060603	0.122866
ENSG00000026025	VIM	0.2093	0.0060713	0.122925
ENSG00000182013	PNMA8A	0.926849	0.00607718	0.122925
ENSG00000160408	ST6GALNAC6	0.201263	0.0061138	0.123407
ENSG00000165376	CLDN2	-0.70587	0.00611513	0.123407
ENSG00000018408	WWTR1	0.247336	0.0061446	0.123794
ENSG00000163083	INHBB	0.35187	0.00615207	0.123794
ENSG00000115652	UXS1	0.200606	0.00615547	0.123794
ENSG00000187193	MT1X	0.441991	0.00619099	0.124276
ENSG00000147383	NSDHL	0.197247	0.00619359	0.124276
ENSG00000179144	GIMAP7	0.280506	0.00620628	0.124388
ENSG00000186417	GLDN	0.457921	0.00623214	0.12475
ENSG00000153551	CMTM7	-0.32881	0.00623858	0.12475
ENSG00000112167	SAYSD1	0.213148	0.00628862	0.125471
ENSG00000101220	C20orf27	0.305223	0.00628892	0.125471
ENSG00000248593	DSTNP2	0.46094	0.00630513	0.125651
ENSG00000232075	MRPL35P2	0.724599	0.00631964	0.125786
ENSG00000058453	CROCC	0.279408	0.00632625	0.125786
ENSG00000145592	RPL37	0.179675	0.00634842	0.126084
ENSG00000163689	CFAP20DC	0.480478	0.00635778	0.126127
ENSG00000105404	RABAC1	0.20951	0.00637252	0.126277
ENSG00000137193	PIM1	-0.426513	0.00638217	0.126325
ENSG00000102010	BMX	0.51782	0.00642649	0.127007
ENSG00000183837	PNMA3	-0.7695	0.00643112	0.127007
ENSG00000182107	TMEM30B	0.513582	0.00645981	0.127356
ENSG00000160199	PKNOX1	0.241047	0.00646328	0.127356
ENSG00000077380	DYNC1I2	0.159893	0.00649157	0.127674
ENSG00000189058	APOD	0.379679	0.00650107	0.127674
ENSG00000166411	IDH3A	-0.250391	0.00650535	0.127674
ENSG00000133561	GIMAP6	0.219844	0.00650853	0.127674
ENSG00000117479	SLC19A2	0.465961	0.00653256	0.128002
ENSG00000111203	ITFG2	0.190765	0.00655712	0.12824
ENSG00000259407	RP11_158M23	-0.68119	0.00655936	0.12824
ENSG00000133627	ACTR3B	0.247418	0.00657397	0.128377
ENSG00000258498	DIO3OS	0.586189	0.00658622	0.128377
ENSG00000232386	RP11_66B242	0.746957	0.0065883	0.128377
ENSG00000034677	RNF19A	0.266802	0.00663493	0.12904
ENSG00000140323	DISP2	-1.08433	0.00663862	0.12904
ENSG00000183696	UPP1	0.311323	0.00664439	0.12904
ENSG00000092969	TGFB2	0.656491	0.00678826	0.131479
ENSG00000131389	SLC6A6	0.477245	0.00678969	0.131479
ENSG00000204291	COL15A1	0.316658	0.00679388	0.131479
ENSG00000156709	AIFM1	-0.241126	0.0068	0.131479
ENSG00000177954	RPS27	0.24932	0.00682947	0.131703
ENSG00000258819	LINC02289	0.529937	0.00683348	0.131703
ENSG00000104823	ECH1	-0.253102	0.00683577	0.131703
ENSG00000163466	ARPC2	0.195086	0.00685065	0.131703
ENSG00000133935	ERG28	0.180191	0.00686184	0.131703
ENSG00000139567	ACVRL1	0.216567	0.00686379	0.131703
ENSG00000120645	IQSEC3	-0.462148	0.00686413	0.131703
ENSG00000241549	GUSBP2	0.676039	0.00688984	0.132051
ENSG00000211896	IGHG1	-1.26407	0.0068983	0.132069
ENSG00000120688	WBP4	0.209635	0.00693598	0.132344
ENSG00000151892	GFRA1	0.41907	0.00694514	0.132344
ENSG00000259416	LINC02883	-0.919798	0.00694624	0.132344
ENSG00000170989	S1PR1	0.215918	0.00694716	0.132344
ENSG00000182827	ACBD3	0.203944	0.00695039	0.132344
ENSG00000168883	USP39	0.132518	0.00696825	0.132429
ENSG00000155966	AFF2	0.674942	0.00697735	0.132429
ENSG00000128573	FOXP2	0.471926	0.0069799	0.132429
ENSG00000184307	ZDHHC23	0.447288	0.00698505	0.132429
ENSG00000177675	CD163L1	-0.518862	0.00704344	0.133392
ENSG00000258655	ARHGAP5-AS1	-0.318016	0.00706038	0.133568
ENSG00000117791	MTARC2	-0.249014	0.00709833	0.133783
ENSG00000141391	PRELID3A	0.33862	0.00709866	0.133783
ENSG00000173369	C1QB	-0.749951	0.00710572	0.133783
ENSG00000150093	ITGB1	0.261506	0.00710857	0.133783
ENSG00000069998	HDHD5	0.220294	0.00712083	0.133783
ENSG00000125249	RAP2A	0.340368	0.00712208	0.133783
ENSG00000101773	RBBP8	0.245471	0.00713171	0.133783
ENSG00000072818	ACAP1	0.390408	0.00713275	0.133783
ENSG00000088367	EPB41L1	-0.417822	0.00714249	0.133822
ENSG00000123411	IKZF4	-0.2593	0.0071559	0.133931
ENSG00000120690	ELF1	0.225276	0.00717557	0.134022
ENSG00000236120	LOC101928228	-0.685869	0.00717605	0.134022
ENSG00000070371	CLTCL1	0.264869	0.00723744	0.134745
ENSG00000269947	AC135178.5	0.758625	0.00724447	0.134745
ENSG00000186198	SLC51B	0.447061	0.00725087	0.134745
ENSG00000170577	SIX2	-0.451812	0.00727122	0.134745
ENSG00000118307	DNAI7	0.724647	0.00727769	0.134745
ENSG00000183722	LHFPL6	-0.223611	0.00729223	0.134745
ENSG00000278535	DHRS11	-0.401138	0.00730274	0.134745
ENSG00000107611	CUBN	0.465874	0.00730731	0.134745
ENSG00000242516	LINC00960	-0.835637	0.0073101	0.134745
ENSG00000060718	COL11A1	-1.6535	0.00731706	0.134745
ENSG00000060656	PTPRU	-0.287119	0.00731991	0.134745
ENSG00000255690	TRIL	-0.321851	0.00733337	0.134745
ENSG00000111667	USP5	0.224506	0.00733844	0.134745
ENSG00000133195	SLC39A11	0.359849	0.00733945	0.134745
ENSG00000100124	ANKRD54	0.206196	0.00734245	0.134745
ENSG00000258952	SALRNA1	0.67733	0.00734323	0.134745
ENSG00000128849	CGNL1	0.51016	0.00735168	0.134745
ENSG00000008300	CELSR3	0.385187	0.00735306	0.134745
ENSG00000160868	CYP3A4	-0.763127	0.00738025	0.135011
ENSG00000154328	NEIL2	0.320184	0.007383	0.135011
ENSG00000166974	MAPRE2	0.325146	0.00740302	0.135236
ENSG00000233937	CTC-338M12.4	0.327055	0.00741379	0.135292
ENSG00000161395	PGAP3	0.21904	0.00745883	0.135972
ENSG00000241360	PDXP	-0.477262	0.00748828	0.136235
ENSG00000197417	SHPK	0.265296	0.00749621	0.136235
ENSG00000165915	SLC39A13	0.203368	0.00749654	0.136235
ENSG00000214253	FIS1	0.200249	0.00751884	0.136499
ENSG00000168096	ANKS3	0.277315	0.00754548	0.136841
ENSG00000168028	RPSA	0.270804	0.00758557	0.1374
ENSG00000267690	LDLRAD4-AS1	0.699559	0.00759199	0.1374
ENSG00000013392	RWDD2A	-0.418601	0.00760618	0.137515
ENSG00000143420	ENSA	0.128938	0.00762752	0.137759
ENSG00000166780	BMERB1	0.293753	0.00765351	0.138086
ENSG00000136720	HS6ST1	-0.228526	0.00766768	0.138199
ENSG00000197355	UAP1L1	-0.341342	0.007705	0.138592
ENSG00000226084	RP4_706A163	0.495839	0.00770573	0.138592
ENSG00000223749	MIR503HG	-0.660839	0.00771317	0.138592
ENSG00000264968	RP11_387H174	-1.38078	0.00774826	0.138972
ENSG00000255650	FAM222A-AS1	-0.626263	0.00775017	0.138972
ENSG00000067082	KLF6	0.253986	0.00779519	0.139637
ENSG00000160785	SLC25A44	-0.213904	0.00780777	0.139719
ENSG00000065717	TLE2	-0.374124	0.00786927	0.140533
ENSG00000226121	AHCTF1P1	0.804983	0.00787015	0.140533
ENSG00000272391	POM121/POM121C	-0.193555	0.00788717	0.140533
ENSG00000081985	IL12RB2	-0.638803	0.00788766	0.140533
ENSG00000229619	MBNL1-AS1	0.282249	0.00789909	0.140533
ENSG00000131669	NINJ1	-0.250273	0.00790478	0.140533
ENSG00000113209	PCDHB5	0.422179	0.00790932	0.140533
ENSG00000123179	EBPL	0.375618	0.00792055	0.140579
ENSG00000254999	BRK1	0.203666	0.0079311	0.140579
ENSG00000132874	SLC14A2	0.675888	0.00793595	0.140579
ENSG00000103546	SLC6A2	0.490717	0.00796321	0.140919
ENSG00000276644	DACH1	0.41291	0.00799838	0.141399
ENSG00000020577	SAMD4A	0.379649	0.0080231	0.14142
ENSG00000101247	NDUFAF5	-0.432704	0.00802515	0.14142
ENSG00000104723	TUSC3	0.284102	0.00802915	0.14142
ENSG00000196839	ADA	0.37219	0.00803185	0.14142
ENSG00000197892	KIF13B	0.123363	0.008056	0.141703
ENSG00000124614	RPS10	0.23606	0.00808221	0.141908
ENSG00000225302	0	0.431091	0.0080846	0.141908
ENSG00000256673	RP11_599J142	0.739758	0.00809899	0.141908
ENSG00000106246	PTCD1	-0.171063	0.00810845	0.141908
ENSG00000073584	SMARCE1	0.12329	0.00811229	0.141908
ENSG00000129103	SUMF2	0.172445	0.00811621	0.141908
ENSG00000151743	AMN1	0.261423	0.00813554	0.142039
ENSG00000247516	MIR4458HG	0.355953	0.00814396	0.142039
ENSG00000083290	ULK2	-0.219678	0.008148	0.142039
ENSG00000148158	SNX30	-0.256844	0.00817117	0.142132
ENSG00000186575	NF2	-0.124554	0.00817473	0.142132
ENSG00000064205	CCN5	0.525701	0.00817765	0.142132
ENSG00000269044	CTC_429P93	0.307353	0.00822428	0.142801
ENSG00000124523	SIRT5	0.225869	0.00829754	0.143931
ENSG00000171604	CXXC5	0.320266	0.00835973	0.144537
ENSG00000178980	SELENOW	0.222691	0.00836368	0.144537
ENSG00000262097	LINC02185	0.620799	0.00836678	0.144537
ENSG00000151376	ME3	-0.245906	0.00836847	0.144537
ENSG00000108953	YWHAE	0.141792	0.00837369	0.144537
ENSG00000103047	TANGO6	0.204971	0.00843703	0.145487
ENSG00000158270	COLEC12	-0.405909	0.00844745	0.145524
ENSG00000181458	TMEM45A	0.434667	0.00847459	0.145848
ENSG00000157368	IL34	-0.463653	0.00849485	0.146053
ENSG00000112715	VEGFA	-0.371826	0.00851713	0.146293
ENSG00000117450	PRDX1	0.286044	0.0085447	0.146513
ENSG00000171606	ZNF274	0.221844	0.00854667	0.146513
ENSG00000259943	RP1_39G227	0.376308	0.00857981	0.146938
ENSG00000160746	ANO10	0.154568	0.00859608	0.147067
ENSG00000013619	MAMLD1	0.330992	0.00860414	0.147067
ENSG00000164035	EMCN	0.295794	0.00861776	0.147125
ENSG00000128342	LIF	-0.74408	0.00862772	0.147125
ENSG00000131943	C19orf12	0.335638	0.00863271	0.147125
ENSG00000249348	UGDH-AS1	0.298549	0.00866026	0.147312
ENSG00000132792	CTNNBL1	0.147302	0.00866047	0.147312
ENSG00000127920	GNG11	0.379951	0.00868917	0.147463
ENSG00000236753	MKLN1-AS	0.359254	0.00869311	0.147463
ENSG00000100412	ACO2	-0.262247	0.00870004	0.147463
ENSG00000117602	RCAN3	0.328613	0.00870296	0.147463
ENSG00000145331	TRMT10A	0.330414	0.00876242	0.148216
ENSG00000124491	F13A1	-0.55253	0.00876441	0.148216
ENSG00000165457	FOLR2	-0.559346	0.00877983	0.148216
ENSG00000129151	BBOX1	-1.10111	0.00878121	0.148216
ENSG00000122299	ZC3H7A	0.235435	0.00886408	0.14922
ENSG00000189077	TMEM120A	-0.285025	0.00887019	0.14922
ENSG00000225614	ZNF469	-0.493093	0.00887434	0.14922
ENSG00000054392	HHAT	0.262798	0.00887472	0.14922
ENSG00000110435	PDHX	-0.306286	0.00888946	0.149324
ENSG00000134490	TMEM241	0.218558	0.00894109	0.150048
ENSG00000189221	MAOA	0.339915	0.00899644	0.150832
ENSG00000086848	ALG9	-0.213569	0.00901523	0.151003
ENSG00000139370	SLC15A4	0.226414	0.00904492	0.151356
ENSG00000118985	ELL2	0.298904	0.00905565	0.151391
ENSG00000123472	ATPAF1	-0.24622	0.00907218	0.151448
ENSG00000109321	AREG	0.959405	0.00907634	0.151448
ENSG00000099365	STX1B	0.354376	0.00909042	0.151539
ENSG00000260314	MRC1	-0.522166	0.009134	0.152121
ENSG00000130520	LSM4	0.216614	0.00915267	0.152263
ENSG00000158470	B4GALT5	-0.207701	0.0091628	0.152263
ENSG00000083099	LYRM2	0.200261	0.00917128	0.152263
ENSG00000077942	FBLN1	-0.502334	0.00917729	0.152263
ENSG00000101463	SYNDIG1	-0.89727	0.00920103	0.152513
ENSG00000225383	SFTA1P	-0.679097	0.00921173	0.152546
ENSG00000250786	SNHG18	0.311486	0.00928882	0.153585
ENSG00000248464	FGF10-AS1	0.845399	0.00929202	0.153585
ENSG00000119669	IRF2BPL	0.226768	0.00931731	0.153858
ENSG00000100578	KIAA0586	0.227582	0.00933002	0.153923
ENSG00000137960	GIPC2	0.437135	0.00938516	0.15453
ENSG00000092036	HAUS4	0.214818	0.00938637	0.15453
ENSG00000275557	RP11_353N46	-0.656511	0.00939322	0.15453
ENSG00000122406	RPL5	0.191118	0.00941397	0.154676
ENSG00000166816	LDHD	-0.486132	0.00943667	0.154676
ENSG00000170876	TMEM43	0.21292	0.00943718	0.154676
ENSG00000134245	WNT2B	-0.545506	0.0094374	0.154676
ENSG00000143178	TBX19	0.43648	0.00945765	0.154793
ENSG00000102362	SYTL4	0.277154	0.00946951	0.154793
ENSG00000254682	RP11_660L162	0.576858	0.00947099	0.154793
ENSG00000065615	CYB5R4	0.285953	0.00950267	0.155095
ENSG00000188051	TMEM221	0.524513	0.00950758	0.155095
ENSG00000129038	LOXL1	-0.400818	0.00951677	0.155095
ENSG00000118292	C1orf54	0.38969	0.00953096	0.155095
ENSG00000165633	VSTM4	-0.297777	0.00953541	0.155095
ENSG00000069431	ABCC9	-0.371128	0.00954353	0.155095
ENSG00000035862	TIMP2	-0.269976	0.0095514	0.155095
ENSG00000073417	PDE8A	-0.217829	0.00957467	0.155329
ENSG00000112249	ASCC3	0.2067	0.00960248	0.155636
ENSG00000081803	CADPS2	0.367045	0.0096233	0.15583
ENSG00000133835	HSD17B4	0.1903	0.00964944	0.156109
ENSG00000005486	RHBDD2	-0.198668	0.00967855	0.156436
ENSG00000168546	GFRA2	-0.533602	0.00969205	0.15651
ENSG00000166478	ZNF143	0.197516	0.00972271	0.15686
ENSG00000153879	CEBPG	0.269046	0.00982847	0.158254
ENSG00000162415	ZSWIM5	0.408407	0.00983151	0.158254
ENSG00000167088	SNRPD1	0.182616	0.00983932	0.158254
ENSG00000203685	STUM	0.485358	0.00984973	0.158254
ENSG00000128594	LRRC4	-0.467754	0.0098542	0.158254
ENSG00000083845	RPS5	0.252812	0.00986425	0.15827
ENSG00000231246	LINC02884	0.435976	0.00987349	0.158274
ENSG00000172840	PDP2	-0.372171	0.00988671	0.158341
ENSG00000152240	HAUS1	0.324819	0.00991325	0.158621
ENSG00000197956	S100A6	0.346729	0.00992748	0.158704
ENSG00000224536	RP11_134G87	0.405685	0.00996688	0.159189
ENSG00000068745	IP6K2	0.218827	0.0100191	0.159877
ENSG00000119042	SATB2	-0.280538	0.0100414	0.160087
ENSG00000203797	DDO	0.4138	0.0100876	0.160607
ENSG00000022277	RTF2	0.173625	0.0100959	0.160607
ENSG00000124785	NRN1	0.187429	0.0101015	0.160607
ENSG00000064692	SNCAIP	0.389689	0.0101174	0.160715
ENSG00000167779	IGFBP6	0.490301	0.0101781	0.161523
ENSG00000145700	ANKRD31	0.698671	0.0101867	0.161523
ENSG00000049239	H6PD	0.15188	0.0102273	0.162021
ENSG00000089009	RPL6	0.186852	0.0102594	0.162382
ENSG00000144668	ITGA9	-0.307438	0.0102855	0.162552
ENSG00000076716	GPC4	0.43139	0.0102887	0.162552
ENSG00000204920	ZNF155	0.411995	0.0103229	0.162564
ENSG00000103241	FOXF1	-0.669245	0.0103287	0.162564
ENSG00000070526	ST6GALNAC1	0.586896	0.010331	0.162564
ENSG00000083838	ZNF446	0.241164	0.0103392	0.162564
ENSG00000185787	MORF4L1	0.192537	0.0103431	0.162564
ENSG00000132965	ALOX5AP	-0.533399	0.0103451	0.162564
ENSG00000099203	TMED1	0.181874	0.0103574	0.162612
ENSG00000114942	EEF1B2	0.158836	0.010368	0.162633
ENSG00000102934	PLLP	0.286709	0.0103781	0.162645
ENSG00000165916	PSMC3	0.149284	0.0104409	0.163292
ENSG00000182362	YBEY	0.346238	0.0104658	0.163292
ENSG00000148925	BTBD10	0.17234	0.0104863	0.163292
ENSG00000147889	CDKN2A	-0.802315	0.010491	0.163292
ENSG00000116285	ERRFI1	0.490981	0.0104984	0.163292
ENSG00000184305	CCSER1	0.406855	0.0105027	0.163292
ENSG00000187231	SESTD1	0.279216	0.0105036	0.163292
ENSG00000172348	RCAN2	-0.505509	0.0105147	0.163292
ENSG00000141404	GNAL	0.315914	0.0105155	0.163292
ENSG00000183763	TRAIP	0.351073	0.010524	0.163292
ENSG00000137834	SMAD6	-0.24052	0.0105293	0.163292
ENSG00000101452	DHX35	0.223872	0.0105311	0.163292
ENSG00000181588	MEX3D	0.212328	0.0105889	0.163899
ENSG00000224032	EPB41L4A-AS1	0.309216	0.0105957	0.163899
ENSG00000103710	RASL12	0.257008	0.0106037	0.163899
ENSG00000137726	FXYD6	-0.313042	0.0106076	0.163899
ENSG00000100376	FAM118A	-0.470128	0.0106376	0.164218
ENSG00000198963	RORB	1.08267	0.010654	0.164326
ENSG00000232859	LYRM9	0.227888	0.0107003	0.164614
ENSG00000140968	IRF8	-0.567234	0.0107051	0.164614
ENSG00000131634	TMEM204	0.274538	0.010717	0.164614
ENSG00000178573	MAF	-0.321018	0.010718	0.164614
ENSG00000174721	FGFBP3	0.320346	0.0107196	0.164614
ENSG00000151725	CENPU	0.495142	0.01073	0.164629
ENSG00000186468	RPS23	0.2414	0.0107597	0.164941
ENSG00000145882	PCYOX1L	0.292664	0.0107835	0.165162
ENSG00000100242	SUN2	0.179954	0.0108115	0.16533
ENSG00000187942	LDLRAD2	0.255213	0.0108133	0.16533
ENSG00000066056	TIE1	0.261938	0.0108905	0.166365
ENSG00000104763	ASAH1	-0.373309	0.0109029	0.16639
ENSG00000137154	RPS6	0.188241	0.0109111	0.16639
ENSG00000186458	DEFB132	-1.22096	0.0109245	0.16645
ENSG00000188603	CLN3	-0.182014	0.0109507	0.166563
ENSG00000196636	SDHAF3	0.216779	0.0109835	0.166563
ENSG00000044459	CNTLN	0.282825	0.0109848	0.166563
ENSG00000118523	CCN2	0.624053	0.0109875	0.166563
ENSG00000082068	WDR70	0.174478	0.0109899	0.166563
ENSG00000087299	L2HGDH	-0.416532	0.0110083	0.166563
ENSG00000167815	PRDX2	-0.296114	0.0110181	0.166563
ENSG00000159214	CCDC24	0.361005	0.0110224	0.166563
ENSG00000149090	PAMR1	-0.68584	0.0110244	0.166563
ENSG00000108788	MLX	-0.163417	0.0110269	0.166563
ENSG00000221923	ZNF880	0.403693	0.0110623	0.166845
ENSG00000272631	RP11_359E34	0.31115	0.0110646	0.166845
ENSG00000134259	NGF	-0.678418	0.0110846	0.166915
ENSG00000164107	HAND2	0.479285	0.0110883	0.166915
ENSG00000109062	SLC9A3R1	-0.34556	0.0111385	0.167423
ENSG00000061455	PRDM6	-0.622228	0.0111411	0.167423
ENSG00000145715	RASA1	0.236963	0.0111748	0.167784
ENSG00000131469	RPL27	0.170435	0.0111878	0.167837
ENSG00000156049	GNA14	-0.341465	0.0112053	0.167859
ENSG00000239213	NCK1-DT	0.305339	0.0112084	0.167859
ENSG00000099998	GGT5	0.353685	0.0112251	0.167964
ENSG00000165092	ALDH1A1	0.449166	0.0112569	0.168222
ENSG00000128908	INO80	0.137558	0.0112615	0.168222
ENSG00000002933	TMEM176A	-0.390886	0.0112801	0.168357
ENSG00000140057	AK7	0.424072	0.0113048	0.168477
ENSG00000137265	IRF4	-0.664164	0.0113074	0.168477
ENSG00000164106	SCRG1	0.803921	0.0113671	0.169223
ENSG00000158296	SLC13A3	0.411058	0.0114038	0.169486
ENSG00000203943	SAMD13	0.489139	0.0114041	0.169486
ENSG00000077063	CTTNBP2	0.298959	0.0114347	0.169797
ENSG00000182492	BGN	-0.58777	0.0114557	0.16989
ENSG00000178974	FBXO34	0.201782	0.0114603	0.16989
ENSG00000198189	HSD17B11	0.385577	0.0115353	0.170858
ENSG00000151338	MIPOL1	0.339086	0.0115913	0.171542
ENSG00000144031	ANKRD53	-0.470756	0.0116532	0.172166
ENSG00000163736	PPBP	1.30599	0.011655	0.172166
ENSG00000232187	FTH1P7	0.444442	0.0116654	0.172166
ENSG00000173641	HSPB7	0.599768	0.0116747	0.172166
ENSG00000181982	CCDC149	0.192035	0.0116826	0.172166
ENSG00000133056	PIK3C2B	-0.239787	0.0117007	0.172288
ENSG00000092531	SNAP23	0.258184	0.0117207	0.17241
ENSG00000145730	PAM	-0.233502	0.0117368	0.17241
ENSG00000159189	C1QC	-0.655489	0.0117385	0.17241
ENSG00000166562	SEC11C	0.21881	0.0117792	0.172863
ENSG00000142185	TRPM2	-0.495844	0.0118724	0.174013
ENSG00000111696	NT5DC3	-0.370968	0.0118787	0.174013
ENSG00000177640	CASC2	0.311673	0.0118873	0.174013
ENSG00000184232	OAF	-0.301343	0.011967	0.175033
ENSG00000148985	PGAP2	0.229193	0.0120393	0.175944
ENSG00000240682	ISY1	0.144321	0.0120764	0.176339
ENSG00000174720	LARP7	0.161375	0.0121092	0.176671
ENSG00000135048	CEMIP2	-0.354871	0.0121224	0.176717
ENSG00000273437	RP11_434H67	0.545263	0.0121473	0.176807
ENSG00000112306	RPS12	0.329594	0.0121548	0.176807
ENSG00000144218	AFF3	-0.485659	0.0121723	0.176807
ENSG00000250474	WBP1LP2	-0.539767	0.0121752	0.176807
ENSG00000264268	MIR4767	-0.984597	0.012179	0.176807
ENSG00000126749	EMG1	0.157027	0.0122086	0.177091
ENSG00000117153	KLHL12	0.165194	0.0122466	0.177495
ENSG00000166913	YWHAB	0.160251	0.0122891	0.177963
ENSG00000168152	THAP9	0.334015	0.012315	0.178192
ENSG00000101052	IFT52	0.206173	0.012329	0.178246
ENSG00000103044	HAS3	-0.468527	0.0123524	0.178438
ENSG00000108691	CCL2	-0.955114	0.0123938	0.17881
ENSG00000151062	CACNA2D4	0.253458	0.0124057	0.17881
ENSG00000214013	GANC	0.206204	0.0124136	0.17881
ENSG00000137944	KYAT3	0.33619	0.0124266	0.17881
ENSG00000162444	RBP7	0.447135	0.0124291	0.17881
ENSG00000108590	MED31	0.261935	0.0124773	0.179345
ENSG00000103647	CORO2B	0.266976	0.0124868	0.179345
ENSG00000272143	FGF14-AS2	0.285957	0.012568	0.180355
ENSG00000196814	MVB12B	-0.173516	0.0125777	0.180355
ENSG00000168005	SPINDOC	-0.295228	0.0126133	0.180719
ENSG00000119929	CUTC	0.271968	0.0126676	0.181165
ENSG00000100316	RPL3	0.231134	0.0126691	0.181165
ENSG00000182774	RPS17	0.179807	0.0126782	0.181165
ENSG00000225953	SATB2-AS1	-0.649632	0.0126858	0.181165
ENSG00000166508	MCM7	0.183172	0.0127036	0.181272
ENSG00000172215	CXCR6	0.638148	0.0127585	0.181403
ENSG00000224975	INE1	-0.475609	0.0127638	0.181403
ENSG00000087274	ADD1	0.108641	0.0127669	0.181403
ENSG00000248801	C8orf86	-0.646485	0.0127682	0.181403
ENSG00000142541	RPL13A	0.171963	0.0127736	0.181403
ENSG00000082212	ME2	0.183237	0.0127841	0.181403
ENSG00000156735	BAG4	-0.37509	0.0127852	0.181403
ENSG00000182578	CSF1R	-0.500059	0.0128063	0.181555
ENSG00000063177	RPL18	0.200988	0.0128177	0.181571
ENSG00000273117	INSIG1-DT	0.408234	0.0128452	0.181673
ENSG00000261801	LOXL1-AS1	-0.524464	0.0128457	0.181673
ENSG00000112559	MDFI	0.452022	0.0128743	0.181809
ENSG00000144283	PKP4	0.165129	0.0128765	0.181809
ENSG00000163412	EIF4E3	0.250147	0.0128864	0.181809
ENSG00000106483	SFRP4	-0.863231	0.0129105	0.182002
ENSG00000150459	SAP18	0.133312	0.0129358	0.182213
ENSG00000114405	C3orf14	0.464335	0.0129471	0.182226
ENSG00000205517	RGL3	-0.553001	0.0129776	0.182509
ENSG00000177868	SVBP	0.236083	0.0130414	0.183259
ENSG00000206560	ANKRD28	0.257429	0.0130699	0.183512
ENSG00000211679	IGLC3	-1.10419	0.0131451	0.184313
ENSG00000198502	HLA-DRB5	0.705736	0.0131479	0.184313
ENSG00000255346	NOX5	0.811754	0.0132078	0.18496
ENSG00000196498	NCOR2	-0.261049	0.0132235	0.18496
ENSG00000224738	AC0998501	0.392787	0.0132257	0.18496
ENSG00000250892	RP11_1365D111	0.638149	0.0132493	0.185141
ENSG00000170473	PYM1	0.158944	0.0132788	0.185295
ENSG00000081853	PCDHGA2	-0.24413	0.0132814	0.185295
ENSG00000168393	DTYMK	0.237293	0.0133094	0.185539
ENSG00000170791	CHCHD7	0.197518	0.0133463	0.185905
ENSG00000274180	NATD1	-0.249745	0.0134081	0.186585
ENSG00000140022	STON2	-0.410856	0.0134164	0.186585
ENSG00000154237	LRRK1	0.332115	0.0134937	0.18735
ENSG00000120265	PCMT1	0.273715	0.0135002	0.18735
ENSG00000275025	RP5_875H1810	0.566514	0.0135035	0.18735
ENSG00000166821	PEX11A	-0.307529	0.0135454	0.187784
ENSG00000135314	KHDC1	0.562929	0.013588	0.188225
ENSG00000179889	PDXDC1	0.147615	0.0136162	0.188393
ENSG00000063438	AHRR	-0.920758	0.0136216	0.188393
ENSG00000117411	B4GALT2	0.238119	0.0136452	0.188571
ENSG00000126467	TSKS	0.532223	0.0136632	0.18867
ENSG00000260916	CCPG1	0.221211	0.013688	0.188864
ENSG00000108799	EZH1	0.188362	0.0137621	0.189737
ENSG00000110693	SOX6	-0.35721	0.0138675	0.19104
ENSG00000240137	ERICH6-AS1	0.45624	0.0139103	0.191341
ENSG00000147100	SLC16A2	-0.270878	0.0139112	0.191341
ENSG00000090863	GLG1	0.131353	0.0139426	0.191546
ENSG00000206190	ATP10A	-0.344771	0.0139725	0.191546
ENSG00000189223	PAX8-AS1	0.996469	0.0139771	0.191546
ENSG00000138193	PLCE1	0.376753	0.0139945	0.191546
ENSG00000274605	PCCA-DT	-0.342829	0.0140076	0.191546
ENSG00000151240	DIP2C	-0.270135	0.0140136	0.191546
ENSG00000143947	RPS27A	0.319551	0.0140205	0.191546
ENSG00000117143	UAP1	0.278481	0.014023	0.191546
ENSG00000169047	IRS1	-0.429501	0.0140462	0.191546
ENSG00000230202	RP11_632C17__A1	0.356533	0.0140494	0.191546
ENSG00000232871	SEC1P	0.625483	0.0140556	0.191546
ENSG00000186815	TPCN1	-0.208849	0.0140571	0.191546
ENSG00000127922	SEM1	0.155926	0.0141006	0.191942
ENSG00000166130	IKBIP	0.38635	0.0141257	0.191942
ENSG00000111799	COL12A1	0.375699	0.0141278	0.191942
ENSG00000181396	OGFOD3	0.164265	0.01413	0.191942
ENSG00000275719	CTB_147N146	0.425096	0.0142063	0.19277
ENSG00000174899	SLC66A1L	0.379115	0.0142129	0.19277
ENSG00000053438	NNAT	0.583613	0.0142805	0.193427
ENSG00000213920	MDP1	0.260865	0.0142834	0.193427
ENSG00000100225	FBXO7	0.103914	0.0142975	0.193469
ENSG00000170214	ADRA1B	-0.463976	0.0143107	0.193498
ENSG00000185133	INPP5J	-0.503878	0.0143342	0.193537
ENSG00000092871	RFFL	0.19881	0.0143357	0.193537
ENSG00000067113	PLPP1	-0.224769	0.0143952	0.194056
ENSG00000179772	FOXS1	-0.396701	0.0143963	0.194056
ENSG00000067560	RHOA	0.136485	0.0144132	0.194135
ENSG00000248383	PCDHAC1	0.881649	0.0144296	0.194207
ENSG00000164331	ANKRA2	0.292479	0.014549	0.19558
ENSG00000088827	SIGLEC1	-0.560589	0.0145608	0.19558
ENSG00000161513	FDXR	0.37647	0.0145651	0.19558
ENSG00000280254	RP11_81A224	0.321499	0.0146113	0.195776
ENSG00000079215	SLC1A3	-0.436711	0.0146117	0.195776
ENSG00000010278	CD9	0.434416	0.014616	0.195776
ENSG00000272990	RP11_305K51	0.430327	0.0146265	0.195776
ENSG00000223658	C1GALT1C1L	0.383312	0.0146354	0.195776
ENSG00000254135	RP11_32D161	0.772597	0.0146864	0.196307
ENSG00000154102	C16orf74	-0.361806	0.0147039	0.196392
ENSG00000123989	CHPF	0.285368	0.0147241	0.196415
ENSG00000100211	CBY1	0.166061	0.0147356	0.196415
ENSG00000187051	RPS19BP1	0.204921	0.0147582	0.196415
ENSG00000241258	CRCP	0.116211	0.0147607	0.196415
ENSG00000070759	TESK2	0.304566	0.0147684	0.196415
ENSG00000171621	SPSB1	-0.303979	0.0147729	0.196415
ENSG00000198324	PHETA1	-0.27405	0.0148368	0.196985
ENSG00000179743	FLJ37453	0.292843	0.0148382	0.196985
ENSG00000050555	LAMC3	0.785546	0.0148927	0.197472
ENSG00000139579	NABP2	0.188647	0.0149048	0.197472
ENSG00000283897	AC011416.3	0.565441	0.0149086	0.197472
ENSG00000115970	THADA	0.182283	0.0149326	0.19761
ENSG00000127324	TSPAN8	0.599397	0.0149427	0.19761
ENSG00000135093	USP30	-0.262164	0.0149745	0.19761
ENSG00000105583	WDR83OS	0.165361	0.0149765	0.19761
ENSG00000129538	RNASE1	-0.387035	0.0149894	0.19761
ENSG00000073578	SDHA	-0.223854	0.0149963	0.19761
ENSG00000164181	ELOVL7	0.641338	0.0149979	0.19761
ENSG00000166295	ANAPC16	0.247931	0.0150478	0.198118
ENSG00000167733	HSD11B1L	0.243806	0.015076	0.198341
ENSG00000114391	RPL24	0.187307	0.0150898	0.198374
ENSG00000173674	EIF1AX	-0.381985	0.0151301	0.198755
ENSG00000155868	MED7	0.26653	0.0151886	0.199272
ENSG00000143207	COP1	0.218623	0.0151923	0.199272
ENSG00000262576	PCDHGA4	-0.327553	0.015228	0.199591
ENSG00000163041	H3-3A/H3-3B	0.201555	0.0153	0.200325
ENSG00000234235	BOK-AS1	-0.549877	0.0153068	0.200325
ENSG00000169964	TMEM42	0.262285	0.0153355	0.200378
ENSG00000123095	BHLHE41	0.405802	0.0153425	0.200378
ENSG00000135338	LCA5	0.281518	0.0153451	0.200378
ENSG00000162367	TAL1	0.304088	0.0153875	0.200782
ENSG00000189419	SPATA41	0.489827	0.0154028	0.200782
ENSG00000196562	SULF2	0.323156	0.0154104	0.200782
ENSG00000008735	MAPK8IP2	0.511736	0.0154304	0.200872
ENSG00000115594	IL1R1	0.265264	0.015447	0.200872
ENSG00000105219	CCNP	-0.444121	0.0154668	0.200872
ENSG00000124253	PCK1	-0.647798	0.0154802	0.200872
ENSG00000154736	ADAMTS5	0.361002	0.0154805	0.200872
ENSG00000275454	CTD_2026K114	0.438986	0.015486	0.200872
ENSG00000243927	MRPS6	0.24876	0.0155085	0.201005
ENSG00000145050	MANF	0.215411	0.0155192	0.201005
ENSG00000280255	RP5_1007F241	-0.636614	0.0155419	0.201117
ENSG00000101955	SRPX	0.307099	0.0155508	0.201117
ENSG00000139233	LLPH	0.143834	0.0156023	0.201521
ENSG00000168672	LRATD2	0.301876	0.0156051	0.201521
ENSG00000165695	AK8	0.442457	0.0157347	0.202914
ENSG00000162368	CMPK1	0.287615	0.0157397	0.202914
ENSG00000184160	ADRA2C	0.3481	0.0157476	0.202914
ENSG00000133477	FAM83F	0.38929	0.015768	0.203027
ENSG00000276710	CSPG4P10	0.685653	0.0158326	0.203659
ENSG00000264364	DYNLL2	0.204801	0.0158407	0.203659
ENSG00000186480	INSIG1	0.38275	0.0158519	0.203659
ENSG00000133028	SCO1	-0.245988	0.0158658	0.203688
ENSG00000138685	FGF2	0.468681	0.0158895	0.203843
ENSG00000248265	FLJ12825	0.813097	0.0159191	0.204074
ENSG00000127022	CANX	0.169344	0.0159765	0.20451
ENSG00000224424	PRKAR2A-AS1	0.310077	0.0159853	0.20451
ENSG00000227376	FTH1P16	0.436634	0.0159886	0.20451
ENSG00000173218	VANGL1	-0.212919	0.0159997	0.20451
ENSG00000158109	TPRG1L	0.164738	0.0160158	0.204519
ENSG00000125482	TTF1	0.213387	0.0160281	0.204519
ENSG00000225921	NOL7	0.160949	0.0160354	0.204519
ENSG00000137274	BPHL	-0.322835	0.0160886	0.205047
ENSG00000171858	RPS21	0.33051	0.0161508	0.20569
ENSG00000163071	SPATA18	0.490407	0.0162396	0.206672
ENSG00000109339	MAPK10	-0.288774	0.0162849	0.207098
ENSG00000235098	ANKRD65	0.399193	0.016321	0.207407
ENSG00000170275	CRTAP	0.222433	0.0163992	0.208018
ENSG00000123965	PMS2P5/PMS2P9	0.682443	0.0164016	0.208018
ENSG00000169249	ZRSR2	-0.25406	0.0164047	0.208018
ENSG00000198768	APCDD1L	-1.08559	0.0164288	0.208103
ENSG00000088833	NSFL1C	0.14854	0.0164384	0.208103
ENSG00000122490	SLC66A2	0.220264	0.0164641	0.208103
ENSG00000182134	TDRKH	0.237389	0.0164714	0.208103
ENSG00000100138	SNU13	0.127501	0.0164826	0.208103
ENSG00000174444	RPL4	0.138798	0.0164826	0.208103
ENSG00000161640	SIGLEC11	-0.706557	0.016515	0.208362
ENSG00000113384	GOLPH3	0.166215	0.0165488	0.208537
ENSG00000116514	RNF19B	-0.253992	0.0165527	0.208537
ENSG00000125355	TMEM255A	-0.819752	0.0165775	0.208701
ENSG00000243926	TIPARP-AS1	0.412524	0.0166489	0.209449
ENSG00000162512	SDC3	0.201847	0.0166894	0.209808
ENSG00000263843	MIF4GD-DT	0.329905	0.0167099	0.209915
ENSG00000160691	SHC1	0.162522	0.0168079	0.210996
ENSG00000111404	RERGL	0.668399	0.0168408	0.211257
ENSG00000065457	ADAT1	0.211541	0.0168655	0.211415
ENSG00000120029	ARMH3	0.130271	0.0168836	0.211491
ENSG00000108602	ALDH3A1	0.533463	0.0169413	0.212063
ENSG00000197561	ELANE	0.408317	0.017011	0.212783
ENSG00000136810	TXN	0.223381	0.0170784	0.213474
ENSG00000026103	FAS	0.435115	0.017133	0.214004
ENSG00000137843	PAK6	0.51626	0.017183	0.214476
ENSG00000160256	FAM207A	-0.216899	0.0172564	0.215189
ENSG00000143367	TUFT1	-0.352039	0.0172647	0.215189
ENSG00000154265	ABCA5	0.375182	0.0172915	0.215371
ENSG00000148297	MED22	0.15821	0.0173374	0.215654
ENSG00000141040	ZNF287	0.230528	0.0173547	0.215654
ENSG00000233098	CCDC144NL-AS1	-0.787154	0.0173567	0.215654
ENSG00000168002	POLR2G	0.169645	0.0173748	0.215654
ENSG00000166289	PLEKHF1	0.35646	0.0173758	0.215654
ENSG00000139722	VPS37B	0.200468	0.0173942	0.215731
ENSG00000138674	SEC31A	0.13634	0.0174249	0.215807
ENSG00000005073	HOXA11	-0.517548	0.0174251	0.215807
ENSG00000166598	HSP90B1	0.177282	0.0174377	0.215812
ENSG00000184986	TMEM121	0.351743	0.0175002	0.216395
ENSG00000183793	NPIPA5 (includes others)	-1.00137	0.0175096	0.216395
ENSG00000137364	TPMT	0.296149	0.0175581	0.216843
ENSG00000258168	LOC105369827	0.471204	0.0176167	0.217413
ENSG00000143365	RORC	0.717558	0.0176758	0.217989
ENSG00000186847	KRT14	-0.930356	0.0177263	0.218458
ENSG00000106049	HIBADH	-0.235827	0.0178221	0.219485
ENSG00000266405	CBX3P2	0.41101	0.0178487	0.219658
ENSG00000119559	C19orf25	0.19883	0.0178705	0.219772
ENSG00000167881	SRP68	0.114337	0.0178981	0.219957
ENSG00000137393	RNF144B	0.281797	0.0179473	0.220408
ENSG00000229539	AL353194.1	0.549042	0.017972	0.220556
ENSG00000226210	WASH8P	0.434245	0.0179917	0.220644
ENSG00000144843	ADPRH	0.199637	0.0180936	0.22161
ENSG00000110042	DTX4	-0.288494	0.0180987	0.22161
ENSG00000102317	RBM3	0.214756	0.0181189	0.22161
ENSG00000177732	SOX12	-0.325047	0.0181278	0.22161
ENSG00000120254	MTHFD1L	-0.301375	0.0181336	0.22161
ENSG00000162761	LMX1A	0.63571	0.0181743	0.221951
ENSG00000002822	MAD1L1	0.183996	0.018199	0.221982
ENSG00000069849	ATP1B3	-0.286037	0.0182242	0.221982
ENSG00000084234	APLP2	0.156893	0.0182392	0.221982
ENSG00000140939	NOL3	0.282529	0.0182392	0.221982
ENSG00000096092	TMEM14A	0.343189	0.0182509	0.221982
ENSG00000198832	SELENOM	0.230259	0.0182527	0.221982
ENSG00000100014	SPECC1L	0.145882	0.0182761	0.222112
ENSG00000140090	SLC24A4	-0.587689	0.0183049	0.222219
ENSG00000129214	SHBG	0.446485	0.0183146	0.222219
ENSG00000117525	F3	0.326795	0.0183229	0.222219
ENSG00000013288	MAN2B2	0.263633	0.0184469	0.223478
ENSG00000144407	PTH2R	-0.875847	0.0184522	0.223478
ENSG00000126500	FLRT1	-0.598957	0.0185592	0.224511
ENSG00000153012	LGI2	-0.519136	0.0185631	0.224511
ENSG00000119326	CTNNAL1	-0.325046	0.0187117	0.225894
ENSG00000129682	FGF13	-0.370226	0.0187139	0.225894
ENSG00000178921	PFAS	0.180441	0.0187161	0.225894
ENSG00000233251	LOC100129434	0.356976	0.0187508	0.226157
ENSG00000101871	MID1	0.252782	0.0188069	0.226418
ENSG00000138286	FAM149B1	0.195471	0.0188207	0.226418
ENSG00000042317	SPATA7	-0.252316	0.0188518	0.226418
ENSG00000073605	GSDMB	-0.598209	0.0188521	0.226418
ENSG00000159685	CHCHD6	0.205318	0.0188594	0.226418
ENSG00000120370	GORAB	0.313455	0.0188603	0.226418
ENSG00000133739	LRRCC1	0.310562	0.0188628	0.226418
ENSG00000119771	KLHL29	-0.378342	0.0189674	0.227481
ENSG00000246877	DNM1P35	-0.484557	0.0190527	0.227481
ENSG00000167566	NCKAP5L	0.284717	0.019056	0.227481
ENSG00000242715	CCDC169	0.576618	0.019071	0.227481
ENSG00000196664	TLR7	-0.617172	0.0190812	0.227481
ENSG00000239887	C1orf226	-0.452927	0.0190984	0.227481
ENSG00000091490	SEL1L3	0.250765	0.019114	0.227481
ENSG00000138801	PAPSS1	0.259928	0.0191179	0.227481
ENSG00000174684	B4GAT1	0.19911	0.0191185	0.227481
ENSG00000182752	PAPPA	0.426574	0.0191328	0.227481
ENSG00000101246	ARFRP1	0.168309	0.0191513	0.227481
ENSG00000266904	LINC00663	0.338763	0.0191668	0.227481
ENSG00000174109	C16orf91	0.22052	0.0191725	0.227481
ENSG00000164761	TNFRSF11B	-0.57435	0.0191733	0.227481
ENSG00000128656	CHN1	0.293698	0.019177	0.227481
ENSG00000224420	ADM5	0.543197	0.0191774	0.227481
ENSG00000011566	MAP4K3	0.277197	0.0191781	0.227481
ENSG00000105429	MEGF8	0.193766	0.0191913	0.227481
ENSG00000164530	PI16	-0.800652	0.0191978	0.227481
ENSG00000101079	NDRG3	0.162705	0.0192159	0.227541
ENSG00000188906	LRRK2	0.363169	0.0192755	0.228093
ENSG00000224631	RPS27AP16	0.324392	0.0193337	0.228628
ENSG00000111678	C12orf57	0.211534	0.0193545	0.228676
ENSG00000102181	CD99L2	0.144463	0.0193638	0.228676
ENSG00000264016	CTC_297N79	-0.425857	0.0193833	0.228721
ENSG00000150593	PDCD4	0.250159	0.0193937	0.228721
ENSG00000198795	ZNF521	0.266383	0.0194312	0.229009
ENSG00000273305	RP11_440D174	0.581175	0.0194548	0.229133
ENSG00000279656	RP11_298I36	-0.843179	0.0194951	0.229454
ENSG00000140009	ESR2	-0.431556	0.0195352	0.229771
ENSG00000100902	PSMA6	0.199554	0.0195548	0.229846
ENSG00000143761	ARF1	0.100168	0.0195681	0.229846
ENSG00000011198	ABHD5	-0.362902	0.0195893	0.229846
ENSG00000077585	GPR137B	-0.360738	0.0195939	0.229846
ENSG00000160229	ZNF66	0.449935	0.0196265	0.230071
ENSG00000143578	CREB3L4	0.254981	0.0196431	0.230071
ENSG00000211949	IGHV3-23	-1.09854	0.0196526	0.230071
ENSG00000259658	LOC100128108	0.668235	0.0197069	0.230479
ENSG00000121851	POLR3GL	0.132458	0.0197178	0.230479
ENSG00000281128	PTENP1-AS	0.718747	0.0197501	0.230479
ENSG00000006283	CACNA1G	0.640981	0.0197506	0.230479
ENSG00000244968	LIFR-AS1	0.308986	0.0197531	0.230479
ENSG00000267097	SLC14A2-AS1	0.846269	0.0198137	0.230981
ENSG00000078070	MCCC1	-0.329408	0.0198225	0.230981
ENSG00000010610	CD4	-0.439173	0.0198676	0.231353
ENSG00000101346	POFUT1	0.152227	0.019932	0.231949
ENSG00000166928	MS4A14	-0.604989	0.0199457	0.231955
ENSG00000152784	PRDM8	0.43039	0.0199845	0.232236
ENSG00000065911	MTHFD2	0.40196	0.0199963	0.232236
ENSG00000172469	MANEA	0.34911	0.0200185	0.232326
ENSG00000136816	TOR1B	0.159632	0.0200307	0.232326
ENSG00000253953	PCDHGB4	-0.373712	0.0200444	0.232332
ENSG00000145244	CORIN	0.605249	0.0200752	0.232536
ENSG00000167210	LOXHD1	0.509942	0.0201466	0.233208
ENSG00000172819	RARG	-0.293167	0.0202534	0.233926
ENSG00000183853	KIRREL1	-0.194601	0.0202544	0.233926
ENSG00000116962	NID1	-0.205258	0.0202646	0.233926
ENSG00000166971	AKTIP	0.214095	0.0202678	0.233926
ENSG00000229638	RPL4P4	0.258907	0.0202814	0.233926
ENSG00000173898	SPTBN2	0.422458	0.0202886	0.233926
ENSG00000151718	WWC2	-0.230591	0.0203064	0.233977
ENSG00000091164	TXNL1	0.126565	0.0203226	0.23401
ENSG00000071991	CDH19	0.633146	0.0203706	0.234409
ENSG00000090674	MCOLN1	-0.22452	0.0203923	0.234504
ENSG00000131781	FMO5	0.32152	0.0204554	0.234929
ENSG00000153066	TXNDC11	0.121851	0.0204575	0.234929
ENSG00000075539	FRYL	0.222966	0.0204759	0.234929
ENSG00000244879	GABPB1-AS1	0.452806	0.0204827	0.234929
ENSG00000213672	NCKIPSD	0.217172	0.0205913	0.236013
ENSG00000177600	RPLP2	0.190839	0.0206172	0.236013
ENSG00000132155	RAF1	0.132383	0.0206176	0.236013
ENSG00000119782	FKBP1B	0.331033	0.0206743	0.236507
ENSG00000270823	RP11-2E11.6	-0.62276	0.0207254	0.236802
ENSG00000161509	GRIN2C	-0.498095	0.0207271	0.236802
ENSG00000270959	LPP-AS2	0.229717	0.0207438	0.236838
ENSG00000111452	ADGRD1	-0.570814	0.0207798	0.236887
ENSG00000068394	GPKOW	0.133041	0.0207926	0.236887
ENSG00000214226	C17orf67	0.331823	0.0208039	0.236887
ENSG00000089902	RCOR1	0.260036	0.0208127	0.236887
ENSG00000134419	RPS15A	0.179663	0.0208317	0.236887
ENSG00000255769	GOLGA2P10	0.702462	0.0208393	0.236887
ENSG00000006125	AP2B1	0.111514	0.0208426	0.236887
ENSG00000198612	COPS8	0.184874	0.0209178	0.237588
ENSG00000224189	HAGLR	0.28801	0.0209501	0.237625
ENSG00000089050	RBBP9	0.189296	0.0209685	0.237625
ENSG00000153002	CPB1	-0.42138	0.020972	0.237625
ENSG00000165533	TTC8	0.221599	0.0209982	0.237625
ENSG00000177570	SAMD12	0.408905	0.0210086	0.237625
ENSG00000226742	HSBP1L1	-0.233769	0.0210161	0.237625
ENSG00000111252	SH2B3	-0.240301	0.0210182	0.237625
ENSG00000087302	RTRAF	0.113568	0.021041	0.237625
ENSG00000247317	LY6E-DT	0.551378	0.021043	0.237625
ENSG00000126368	NR1D1	0.373088	0.0211004	0.238119
ENSG00000048740	CELF2	0.176181	0.0211626	0.238668
ENSG00000153015	CWC27	0.128365	0.0212005	0.238803
ENSG00000204740	MALRD1	0.732545	0.0212018	0.238803
ENSG00000179344	HLA-DQB1	0.645392	0.0212519	0.239213
ENSG00000245532	NEAT1	0.497132	0.0212929	0.239521
ENSG00000173113	TRMT112	0.151568	0.021352	0.240033
ENSG00000170390	DCLK2	0.226142	0.0213733	0.240117
ENSG00000180228	PRKRA	0.151424	0.0214476	0.240589
ENSG00000128536	CDHR3	-0.279326	0.0214544	0.240589
ENSG00000225791	TRAM2-AS1	0.167502	0.0214649	0.240589
ENSG00000140365	COMMD4	0.227505	0.0214702	0.240589
ENSG00000214787	MS4A4E	-0.577935	0.0215833	0.241582
ENSG00000171863	RPS7	0.180549	0.0215863	0.241582
ENSG00000112096	SOD2	0.254642	0.0216172	0.241751
ENSG00000089053	ANAPC5	0.157814	0.021629	0.241751
ENSG00000167286	CD3D	0.602961	0.0216582	0.241924
ENSG00000162373	BEND5	0.297015	0.0216991	0.242226
ENSG00000090924	PLEKHG2	-0.387859	0.0217344	0.242451
ENSG00000142675	CNKSR1	0.632578	0.0217469	0.242451
ENSG00000164010	ERMAP	0.195306	0.0218287	0.243058
ENSG00000166503	HDGFL3	0.27001	0.0218466	0.243058
ENSG00000251022	THAP9-AS1	0.334707	0.021855	0.243058
ENSG00000135679	MDM2	0.247434	0.0218568	0.243058
ENSG00000143797	MBOAT2	0.369655	0.021886	0.243229
ENSG00000228695	CES1P1	-1.37346	0.0219097	0.243338
ENSG00000176435	CLEC14A	0.205239	0.0219285	0.243393
ENSG00000234608	MAPKAPK5-AS1	0.249348	0.0219926	0.24395
ENSG00000027075	PRKCH	0.229686	0.0220273	0.24418
ENSG00000111785	RIC8B	0.167293	0.0220586	0.244361
ENSG00000163577	EIF5A2	0.304241	0.0220758	0.244361
ENSG00000215883	CYB5RL	0.19477	0.0220854	0.244361
ENSG00000120533	ENY2	0.153302	0.0221673	0.244945
ENSG00000040341	STAU2	-0.174823	0.022173	0.244945
ENSG00000087253	LPCAT2	0.329193	0.0221801	0.244945
ENSG00000138658	ZGRF1	0.379922	0.0222031	0.245042
ENSG00000173226	IQCB1	0.29861	0.0222169	0.245042
ENSG00000154655	L3MBTL4	0.261198	0.0222471	0.245221
ENSG00000251602	LOC100507437	-0.291249	0.0222674	0.245291
ENSG00000150961	SEC24D	0.274096	0.0223147	0.245608
ENSG00000135045	C9orf40	0.274931	0.0223311	0.245608
ENSG00000175582	RAB6A	0.12066	0.0223382	0.245608
ENSG00000134369	NAV1	-0.186503	0.0223584	0.245677
ENSG00000186469	GNG2	0.298057	0.0224434	0.246456
ENSG00000215158	RP11_1023L171	0.445411	0.0224639	0.246527
ENSG00000159352	PSMD4	0.128976	0.0224804	0.246554
ENSG00000176894	PXMP2	-0.369575	0.0225201	0.246834
ENSG00000111859	NEDD9	0.267783	0.022578	0.247314
ENSG00000114251	WNT5A	-0.510817	0.022627	0.247579
ENSG00000100600	LGMN	-0.377075	0.02265	0.247579
ENSG00000258818	RNASE4	0.305368	0.0226608	0.247579
ENSG00000154065	ANKRD29	0.327352	0.0226624	0.247579
ENSG00000230438	SERPINB9P1	-1.01814	0.0226727	0.247579
ENSG00000147316	MCPH1	0.150881	0.0226997	0.247719
ENSG00000164694	FNDC1	-0.939279	0.0227566	0.248186
ENSG00000279631	RP11_573G64	0.383989	0.0227847	0.248215
ENSG00000213995	NAXD	0.141524	0.022801	0.248215
ENSG00000088881	EBF4	-0.339801	0.0228017	0.248215
ENSG00000257135	ODC1-DT	0.359886	0.0228621	0.248717
ENSG00000151502	VPS26B	-0.128698	0.0229605	0.249612
ENSG00000142937	RPS8	0.229419	0.0229728	0.249612
ENSG00000152804	HHEX	-0.312933	0.0229959	0.249709
ENSG00000129048	ACKR4	-0.430924	0.0230774	0.250369
ENSG00000145536	ADAMTS16	-0.889477	0.0230853	0.250369
ENSG00000130023	ERMARD	0.249305	0.0231527	0.25084
ENSG00000160957	RECQL4	0.343637	0.0231708	0.25084
ENSG00000163832	ELP6	0.148721	0.0231717	0.25084
ENSG00000184451	CCR10	-0.342441	0.0232243	0.251115
ENSG00000135835	KIAA1614	0.216987	0.0232355	0.251115
ENSG00000264727	RP11_680C211	0.597385	0.0232493	0.251115
ENSG00000150347	ARID5B	-0.354076	0.0232618	0.251115
ENSG00000278952	RP11_399J132	0.77246	0.0232686	0.251115
ENSG00000248690	HAS2-AS1	0.42641	0.0233108	0.251416
ENSG00000105662	CRTC1	0.195493	0.0234001	0.252009
ENSG00000250486	FAM218A	0.514646	0.0234265	0.252009
ENSG00000197149	RP11_452G182	-0.624408	0.023432	0.252009
ENSG00000215548	FRG1JP	0.709749	0.023446	0.252009
ENSG00000113083	LOX	0.386606	0.0234525	0.252009
ENSG00000143878	RHOB	0.278099	0.0234587	0.252009
ENSG00000149531	FRG1BP	0.36123	0.0234664	0.252009
ENSG00000198648	STK39	-0.263125	0.0235329	0.252563
ENSG00000196976	LAGE3	0.259457	0.0235468	0.252563
ENSG00000131398	KCNC3	-0.480414	0.0235703	0.25266
ENSG00000111666	CHPT1	0.315147	0.0236242	0.253084
ENSG00000162413	KLHL21	0.223908	0.0236503	0.253174
ENSG00000125726	CD70	-1.11581	0.0236628	0.253174
ENSG00000073282	TP63	-0.517608	0.0237032	0.253174
ENSG00000107742	SPOCK2	-0.392711	0.0237136	0.253174
ENSG00000105971	CAV2	0.31984	0.0237283	0.253174
ENSG00000175600	SUGCT	-0.34898	0.023731	0.253174
ENSG00000069974	RAB27A	0.276741	0.0237591	0.253174
ENSG00000180900	SCRIB	0.148972	0.0237606	0.253174
ENSG00000006451	RALA	0.24159	0.0237626	0.253174
ENSG00000280351	CTD-2561B21.8	-0.407779	0.0237793	0.253199
ENSG00000180011	ZADH2	0.208806	0.0237972	0.253235
ENSG00000115648	MLPH	0.377061	0.0238511	0.253403
ENSG00000125810	CD93	0.26066	0.0238544	0.253403
ENSG00000084110	HAL	0.90939	0.0238564	0.253403
ENSG00000213225	NOC2LP1	-0.648492	0.0239176	0.253901
ENSG00000196323	ZBTB44	0.269871	0.023982	0.25431
ENSG00000196220	SRGAP3	-0.344972	0.0239852	0.25431
ENSG00000196683	TOMM7	0.257262	0.0240255	0.254584
ENSG00000196305	IARS1	0.156401	0.0240448	0.254634
ENSG00000162630	B3GALT2	0.548191	0.024071	0.254706
ENSG00000122641	INHBA	-0.746052	0.0240807	0.254706
ENSG00000267058	LOC100505715	0.645033	0.0241644	0.255438
ENSG00000213551	DNAJC9	0.189513	0.0241967	0.255538
ENSG00000185532	PRKG1	0.383385	0.0242031	0.255538
ENSG00000166323	C11orf65	0.399465	0.0242215	0.255579
ENSG00000255389	C6orf3	0.416304	0.0242864	0.25595
ENSG00000128487	SPECC1	0.225782	0.0242951	0.25595
ENSG00000109685	NSD2	0.11482	0.0243005	0.25595
ENSG00000197217	ENTPD4	0.263686	0.0243572	0.256329
ENSG00000117691	NENF	0.184298	0.0243657	0.256329
ENSG00000175203	DCTN2	0.098544	0.0244061	0.256464
ENSG00000183891	TTC32	0.365889	0.0244195	0.256464
ENSG00000187474	FPR3	-0.573586	0.0244321	0.256464
ENSG00000053747	LAMA3	0.338467	0.0244409	0.256464
ENSG00000168781	PPIP5K1	-0.194386	0.0244516	0.256464
ENSG00000244005	NFS1	-0.161228	0.0244673	0.256476
ENSG00000132016	BRME1	0.411277	0.0244888	0.256547
ENSG00000182196	ARL6IP4	0.140213	0.0245713	0.257187
ENSG00000268297	CLEC4GP1	-0.622633	0.0245792	0.257187
ENSG00000100060	MFNG	0.191487	0.02461	0.257204
ENSG00000170892	TSEN34	0.176228	0.0246282	0.257204
ENSG00000081760	AACS	0.437005	0.0246407	0.257204
ENSG00000158859	ADAMTS4	-0.648796	0.0246528	0.257204
ENSG00000261079	AC009053.2	-0.50189	0.0246542	0.257204
ENSG00000140854	KATNB1	0.146648	0.0247077	0.257529
ENSG00000235649	MXRA5Y	-0.994484	0.0247147	0.257529
ENSG00000125457	MIF4GD	0.160235	0.0247445	0.257686
ENSG00000114209	PDCD10	0.195424	0.0248559	0.258672
ENSG00000143786	CNIH3	0.282464	0.0248686	0.258672
ENSG00000182993	C12orf60	0.375343	0.0249187	0.258957
ENSG00000258704	SRP54-AS1	0.537307	0.0249256	0.258957
ENSG00000050327	ARHGEF5	0.240722	0.0251606	0.26112
ENSG00000143443	C1orf56	-0.269112	0.0251636	0.26112
ENSG00000137727	ARHGAP20	0.376868	0.0251974	0.261271
ENSG00000066185	ZMYND12	0.336778	0.0252078	0.261271
ENSG00000166492	FAM86GP	0.396959	0.0252448	0.261337
ENSG00000220749	RPL21P28	0.561999	0.0252487	0.261337
ENSG00000167393	PPP2R3B	0.286807	0.025259	0.261337
ENSG00000261188	CTA_445C914	0.305946	0.0252928	0.261533
ENSG00000189319	FAM53B	0.169873	0.025341	0.261877
ENSG00000147421	HMBOX1	0.143666	0.0253647	0.261967
ENSG00000198848	CES1	-0.537777	0.0253849	0.262022
ENSG00000152990	ADGRA3	0.166076	0.0254279	0.262311
ENSG00000147419	CCDC25	0.158911	0.0254918	0.262816
ENSG00000075239	ACAT1	-0.268293	0.0255227	0.262891
ENSG00000102796	DHRS12	0.168217	0.025535	0.262891
ENSG00000131408	NR1H2	0.123464	0.0255441	0.262891
ENSG00000109775	UFSP2	0.211789	0.0255679	0.262982
ENSG00000131016	AKAP12	0.262418	0.0256052	0.263211
ENSG00000162711	NLRP3	-0.461458	0.0256578	0.263564
ENSG00000140553	UNC45A	0.139933	0.0256772	0.263564
ENSG00000138303	ASCC1	0.137431	0.0256846	0.263564
ENSG00000250312	ZNF718	0.471985	0.0257884	0.264474
ENSG00000254528	RP11_728F114	-0.707808	0.0258528	0.26477
ENSG00000232093	DCST1-AS1	0.525637	0.0258542	0.26477
ENSG00000168062	BATF2	-0.396727	0.0258666	0.26477
ENSG00000160097	FNDC5	-0.632327	0.0258776	0.26477
ENSG00000117748	RPA2	0.18157	0.0259028	0.264856
ENSG00000175354	PTPN2	0.183115	0.0259162	0.264856
ENSG00000158571	PFKFB1	-0.343231	0.0259432	0.264876
ENSG00000242193	CRYZL2P	0.208988	0.0259484	0.264876
ENSG00000230753	ZNF341-AS1	0.473492	0.0259755	0.264999
ENSG00000196756	SNHG17	0.314426	0.0261424	0.266546
ENSG00000108622	ICAM2	0.196225	0.0262042	0.267021
ENSG00000231672	DIRC3	-0.407083	0.0262223	0.26705
ENSG00000062822	POLD1	0.235977	0.0262846	0.267529
ENSG00000135636	DYSF	0.284545	0.0263442	0.26798
ENSG00000260423	LINC02367	0.670766	0.0264071	0.268295
ENSG00000198046	ZNF667	-0.324023	0.0264212	0.268295
ENSG00000129473	BCL2L2	0.184773	0.0264284	0.268295
ENSG00000198900	TOP1	-0.158885	0.0264363	0.268295
ENSG00000104450	SPAG1	0.331219	0.0264587	0.268367
ENSG00000103932	RPAP1	0.153498	0.0264929	0.268519
ENSG00000232406	LOC100130373	-0.635929	0.0265115	0.268519
ENSG00000138111	MFSD13A	0.265795	0.0265196	0.268519
ENSG00000041802	LSG1	0.171193	0.02659	0.269076
ENSG00000198258	UBL5	0.192268	0.0266411	0.269438
ENSG00000119938	PPP1R3C	0.354126	0.0266985	0.269862
ENSG00000170088	TMEM192	-0.163106	0.0267269	0.269883
ENSG00000079931	MOXD1	0.567828	0.0267313	0.269883
ENSG00000125910	S1PR4	0.403004	0.0267948	0.270368
ENSG00000179431	FJX1	-0.462158	0.0268357	0.270626
ENSG00000245146	MALINC1	0.308853	0.0268738	0.270706
ENSG00000243224	AC006252.1	0.55676	0.0268745	0.270706
ENSG00000197785	ATAD3A	0.174034	0.0269471	0.271281
ENSG00000168522	FNTA	0.187612	0.0269775	0.271431
ENSG00000175061	SNHG29	0.20608	0.0270073	0.271575
ENSG00000262049	RP13_1032I17	0.286652	0.0271193	0.272462
ENSG00000110077	MS4A6A	-0.444423	0.0271266	0.272462
ENSG00000178343	SHISA3	0.359321	0.0271453	0.272494
ENSG00000144468	RHBDD1	0.1292	0.0271825	0.272647
ENSG00000166278	C2	-0.513601	0.0271916	0.272647
ENSG00000034510	TMSB10/TMSB4X	0.248648	0.027256	0.273136
ENSG00000153487	ING1	-0.288724	0.0273076	0.273497
ENSG00000121068	TBX2	-0.28917	0.0273257	0.273522
ENSG00000082014	SMARCD3	0.200946	0.0273452	0.273561
ENSG00000185837	HDHD5-AS1	0.575271	0.0273609	0.273562
ENSG00000165178	NCF1C	-0.499345	0.0274046	0.273843
ENSG00000136828	RALGPS1	0.263941	0.0274358	0.273998
ENSG00000133816	MICAL2	-0.285522	0.0275461	0.274944
ENSG00000100387	RBX1	0.294009	0.0275761	0.275013
ENSG00000139998	RAB15	-0.286763	0.0275844	0.275013
ENSG00000188738	FSIP2	0.578099	0.027674	0.275627
ENSG00000125912	NCLN	0.187084	0.0276774	0.275627
ENSG00000102032	RENBP	-0.30797	0.0276943	0.275639
ENSG00000115271	GCA	0.415505	0.0277325	0.275862
ENSG00000237489	C10orf143	0.289083	0.0277671	0.27605
ENSG00000254827	SLC22A18AS	-0.327547	0.0277866	0.276087
ENSG00000120963	ZNF706	0.13945	0.0278409	0.276327
ENSG00000168405	CMAHP	0.389172	0.0278423	0.276327
ENSG00000134532	SOX5	0.344434	0.0278988	0.276732
ENSG00000198952	SMG5	0.120988	0.0279354	0.276938
ENSG00000223561	LOC646588	0.652683	0.02803	0.277719
ENSG00000278540	ACACA	-0.28571	0.0280969	0.278151
ENSG00000087008	ACOX3	0.179608	0.0281378	0.278151
ENSG00000101187	SLCO4A1	0.43081	0.0281407	0.278151
ENSG00000231742	LINC01273	0.539323	0.0281426	0.278151
ENSG00000182621	PLCB1	0.305697	0.0281645	0.278151
ENSG00000277159	RP11_88E104	0.476448	0.0281876	0.278151
ENSG00000230587	LINC02580	0.499163	0.0281965	0.278151
ENSG00000153207	AHCTF1	0.22391	0.0282005	0.278151
ENSG00000227117	HORMAD2-AS1	-0.82055	0.0282342	0.278327
ENSG00000189320	FAM180A	-0.524853	0.0282561	0.278386
ENSG00000166965	RCCD1	-0.212509	0.0282828	0.278493
ENSG00000114446	IFT57	0.164927	0.0283438	0.278821
ENSG00000185883	ATP6V0C	-0.264172	0.0283597	0.278821
ENSG00000261269	RP11_389C82	0.25551	0.0283639	0.278821
ENSG00000054983	GALC	0.229037	0.0283896	0.278918
ENSG00000196218	RYR1	-0.617549	0.0284273	0.279035
ENSG00000078053	AMPH	0.548325	0.028466	0.279035
ENSG00000156218	ADAMTSL3	-0.298991	0.0284727	0.279035
ENSG00000048052	HDAC9	0.346537	0.028478	0.279035
ENSG00000269906	RP11_248J182	0.400531	0.0285408	0.279035
ENSG00000143882	ATP6V1C2	0.337246	0.0285454	0.279035
ENSG00000163634	THOC7	0.120551	0.0285585	0.279035
ENSG00000186470	BTN3A2	0.338143	0.0285667	0.279035
ENSG00000185024	BRF1	-0.150722	0.0286004	0.279035
ENSG00000232504	ST3GAL5-AS1	0.530437	0.0286027	0.279035
ENSG00000087206	UIMC1	0.182234	0.028645	0.279035
ENSG00000189367	KIAA0408	0.347658	0.0286504	0.279035
ENSG00000181284	TMEM102	0.358869	0.0287125	0.279035
ENSG00000063241	ISOC2	-0.274279	0.028724	0.279035
ENSG00000184613	NELL2	0.506957	0.0287333	0.279035
ENSG00000269335	IKBKG	0.197753	0.0287462	0.279035
ENSG00000226363	HAGLROS	0.518234	0.0287504	0.279035
ENSG00000112214	FHL5	0.506829	0.028754	0.279035
ENSG00000100726	TELO2	0.18706	0.0287564	0.279035
ENSG00000265743	RP11_848P13	-0.508187	0.0287596	0.279035
ENSG00000105085	MED26	-0.193995	0.0287701	0.279035
ENSG00000267653	RP1_193H183	0.667268	0.0287705	0.279035
ENSG00000139445	FOXN4	-1.01854	0.0287819	0.279035
ENSG00000071082	RPL31	0.289536	0.0287834	0.279035
ENSG00000148303	RPL7A	0.147843	0.028835	0.279243
ENSG00000048342	CC2D2A	0.170852	0.0288429	0.279243
ENSG00000151778	SERP2	-0.325602	0.0288634	0.279243
ENSG00000184500	PROS1	0.254735	0.0288686	0.279243
ENSG00000261578	RP11_21L232	0.586891	0.0289088	0.279479
ENSG00000102931	ARL2BP	0.155672	0.0289611	0.279829
ENSG00000229214	LINC00242	-0.44246	0.0289843	0.2799
ENSG00000148541	FAM13C	0.378007	0.0290151	0.280043
ENSG00000270028	NA	0.431437	0.0290458	0.280185
ENSG00000169933	FRMPD4	0.63389	0.0291191	0.280699
ENSG00000115306	SPTBN1	0.181501	0.0291311	0.280699
ENSG00000136830	NIBAN2	0.217776	0.0292118	0.281068
ENSG00000234465	PINLYP	0.25231	0.0292307	0.281068
ENSG00000145337	PYURF	0.167333	0.0292387	0.281068
ENSG00000119328	ABITRAM	0.147215	0.0292528	0.281068
ENSG00000234912	SNHG20	0.300193	0.0292538	0.281068
ENSG00000145014	TMEM44	0.243471	0.0293034	0.281068
ENSG00000135828	RNASEL	0.218754	0.0293132	0.281068
ENSG00000133193	FAM104A	0.122408	0.0293204	0.281068
ENSG00000100439	ABHD4	0.257775	0.0293286	0.281068
ENSG00000161057	PSMC2	0.13812	0.0293297	0.281068
ENSG00000113742	CPEB4	0.266463	0.029359	0.281195
ENSG00000233237	LINC00472	0.39551	0.0294111	0.281541
ENSG00000184792	OSBP2	-0.431102	0.0295349	0.282313
ENSG00000189431	RASSF10	-0.429149	0.0295491	0.282313
ENSG00000102445	RUBCNL	-0.567652	0.0295811	0.282313
ENSG00000184481	FOXO4	0.140273	0.0295848	0.282313
ENSG00000146143	PRIM2	0.231476	0.0296047	0.282313
ENSG00000176533	GNG7	0.256753	0.0296098	0.282313
ENSG00000169926	KLF13	0.195312	0.0296514	0.282313
ENSG00000244405	ETV5	-0.227345	0.0296583	0.282313
ENSG00000270629	NBPF10 (includes others)	0.218166	0.0296694	0.282313
ENSG00000111912	NCOA7	0.228116	0.0296861	0.282313
ENSG00000106178	CCL24	-0.705878	0.0296886	0.282313
ENSG00000160654	CD3G	0.600012	0.0297001	0.282313
ENSG00000249825	THBS4-AS1	-0.61612	0.029701	0.282313
ENSG00000223401	0	-0.423231	0.0297445	0.282444
ENSG00000070950	RAD18	0.214873	0.029747	0.282444
ENSG00000079246	XRCC5	0.120338	0.0297975	0.282692
ENSG00000115896	PLCL1	0.280713	0.0298306	0.282692
ENSG00000196917	HCAR1	-0.279233	0.029869	0.282692
ENSG00000163069	SGCB	0.221818	0.0298703	0.282692
ENSG00000130755	GMFG	0.221801	0.0298746	0.282692
ENSG00000148120	AOPEP	-0.231555	0.0299002	0.282692
ENSG00000123130	ACOT9	0.168975	0.029901	0.282692
ENSG00000182771	GRID1	-0.391761	0.0299122	0.282692
ENSG00000258317	RP11_603J245	-0.498421	0.0299324	0.282692
ENSG00000224318	CHL1-AS2	0.609973	0.0299402	0.282692
ENSG00000154330	PGM5	0.272545	0.0299603	0.282692
ENSG00000237172	B3GNT9	-0.282794	0.0299839	0.282692
ENSG00000064218	DMRT3	-0.469271	0.0299911	0.282692
ENSG00000144040	SFXN5	0.20457	0.0299989	0.282692
ENSG00000272899	ATP6V1FNB	-0.412584	0.0300466	0.28299
ENSG00000152082	MZT2B	0.260447	0.0300863	0.283211
ENSG00000171840	NINJ2	0.228675	0.0301156	0.283286
ENSG00000119401	TRIM32	0.180265	0.0301521	0.283286
ENSG00000175575	PAAF1	0.160921	0.0301538	0.283286
ENSG00000198792	TMEM184B	0.145802	0.0301629	0.283286
ENSG00000228158	TLE1P1	-0.649039	0.0301749	0.283286
ENSG00000256806	C17orf100	0.380675	0.0302329	0.283678
ENSG00000156973	PDE6D	0.155095	0.030289	0.283995
ENSG00000170522	ELOVL6	-0.62202	0.0303081	0.283995
ENSG00000099139	PCSK5	-0.223508	0.0303232	0.283995
ENSG00000109445	ZNF330	0.181152	0.0303314	0.283995
ENSG00000234769	WASH4P	-0.367142	0.030425	0.284719
ENSG00000233184	LOC102606465	0.405235	0.0304522	0.284806
ENSG00000163492	CCDC141	-0.575041	0.0304668	0.284806
ENSG00000108821	COL1A1	-0.584077	0.0305094	0.284982
ENSG00000228594	FNDC10	-0.627357	0.0305318	0.284982
ENSG00000198707	CEP290	0.252403	0.0305343	0.284982
ENSG00000245105	A2M-AS1	0.267732	0.0305912	0.285269
ENSG00000120509	PDZD11	0.129527	0.0305976	0.285269
ENSG00000114503	NCBP2	0.154838	0.0306429	0.285539
ENSG00000101182	PSMA7	0.23831	0.0306665	0.285607
ENSG00000044574	HSPA5	0.160508	0.0307471	0.286002
ENSG00000130489	SCO2	-0.298975	0.0307498	0.286002
ENSG00000197713	RPE	0.248565	0.0307578	0.286002
ENSG00000151090	THRB	0.224216	0.0308405	0.286619
ENSG00000105926	PALS2	0.357411	0.0309322	0.287319
ENSG00000105976	MET	0.321451	0.030982	0.287502
ENSG00000084444	FAM234B	0.199445	0.0309847	0.287502
ENSG00000051596	THOC3	0.265896	0.0310119	0.287602
ENSG00000126767	ELK1	-0.154132	0.0311309	0.288553
ENSG00000109743	BST1	-0.237302	0.0311819	0.288739
ENSG00000204392	LSM2	0.177	0.0311839	0.288739
ENSG00000211893	IGHG2	-1.18051	0.0313013	0.289674
ENSG00000149273	RPS3	0.191142	0.0313233	0.289724
ENSG00000265107	GJA5	-0.405174	0.0313863	0.290154
ENSG00000170624	SGCD	-0.295498	0.0314052	0.290176
ENSG00000184719	RNLS	0.277277	0.031502	0.290916
ENSG00000113555	PCDH12	-0.308201	0.0315465	0.291174
ENSG00000099814	CEP170B	0.190317	0.0316134	0.291449
ENSG00000123124	WWP1	0.221586	0.0316409	0.291449
ENSG00000229656	ITGB1-DT	0.497035	0.0316412	0.291449
ENSG00000106803	SEC61B	0.162287	0.0316427	0.291449
ENSG00000064666	CNN2	-0.16536	0.0317438	0.291901
ENSG00000106031	HOXA13	-0.706709	0.0317529	0.291901
ENSG00000198331	HYLS1	-0.269488	0.0317583	0.291901
ENSG00000010319	SEMA3G	0.265203	0.0317584	0.291901
ENSG00000106153	CHCHD2	0.183962	0.0317954	0.292024
ENSG00000141298	SSH2	-0.205368	0.0318051	0.292024
ENSG00000106278	PTPRZ1	0.846415	0.0318689	0.292457
ENSG00000150637	CD226	0.57411	0.0319839	0.293185
ENSG00000268584	RP11_464F920	0.488462	0.0319896	0.293185
ENSG00000066455	GOLGA5	0.149839	0.0320102	0.293185
ENSG00000147403	RPL10	0.221126	0.0320269	0.293185
ENSG00000065268	WDR18	-0.252237	0.0320319	0.293185
ENSG00000177971	IMP3	0.178587	0.0320626	0.293314
ENSG00000257261	LOC100288798	0.419219	0.0322234	0.294631
ENSG00000106948	AKNA	0.241508	0.0323099	0.294801
ENSG00000230795	HLA-K	0.378942	0.0323172	0.294801
ENSG00000250132	RP11_359B122	0.223098	0.0323513	0.294801
ENSG00000204959	ARHGEF34P	0.38903	0.0323515	0.294801
ENSG00000147121	KRBOX4	0.206829	0.032373	0.294801
ENSG00000137168	PPIL1	0.262787	0.0323905	0.294801
ENSG00000182253	SYNM	0.345554	0.032413	0.294801
ENSG00000105639	JAK3	0.455638	0.0324147	0.294801
ENSG00000136146	MED4	0.204324	0.0324285	0.294801
ENSG00000231028	LINC00271	0.418363	0.0324323	0.294801
ENSG00000105221	AKT2	-0.226489	0.0324395	0.294801
ENSG00000169955	ZNF747	0.119594	0.0324438	0.294801
ENSG00000168004	PLAAT5	0.290247	0.032491	0.294832
ENSG00000278959	RP11_455I91	-0.588218	0.0325197	0.294832
ENSG00000267565	CTC_559E98	-0.42303	0.0325265	0.294832
ENSG00000121775	TMEM39B	0.145745	0.0325332	0.294832
ENSG00000163344	PMVK	0.189976	0.0325413	0.294832
ENSG00000165168	CYBB	-0.533178	0.0325481	0.294832
ENSG00000147535	PLPP5	0.210167	0.0325997	0.295148
ENSG00000141959	PFKL	0.119231	0.0327496	0.296352
ENSG00000144451	SPAG16	0.267419	0.0328751	0.297334
ENSG00000151876	FBXO4	0.268011	0.0329137	0.297466
ENSG00000198917	SPOUT1	0.168543	0.0329236	0.297466
ENSG00000126214	KLC1	0.122821	0.0329462	0.297516
ENSG00000180806	HOXC9	0.176399	0.0329733	0.297597
ENSG00000169733	RFNG	0.14383	0.0329909	0.297597
ENSG00000205791	LRRC2-AS1	0.307523	0.033006	0.297597
ENSG00000152475	ZNF837	0.26644	0.0330747	0.297915
ENSG00000177410	ZFAS1	0.243053	0.0330752	0.297915
ENSG00000139734	DIAPH3	-0.609861	0.0331229	0.298191
ENSG00000114956	DGUOK	0.135381	0.0331715	0.298299
ENSG00000210127	MT-TA	0.641763	0.033188	0.298299
ENSG00000133706	LARS1	0.154572	0.0331989	0.298299
ENSG00000204301	NOTCH4	0.287749	0.0332132	0.298299
ENSG00000123500	COL10A1	0.615339	0.0332199	0.298299
ENSG00000167874	TMEM88	-0.312126	0.033274	0.298631
ENSG00000161647	MPP3	0.349585	0.033304	0.298748
ENSG00000228506	TSTD3	0.334806	0.0333522	0.299028
ENSG00000124145	SDC4	-0.253168	0.0334001	0.299304
ENSG00000056050	HPF1	0.206338	0.0334488	0.299588
ENSG00000255153	TOLLIP-AS1	0.320794	0.0334787	0.29969
ENSG00000155659	VSIG4	-0.536375	0.0334944	0.29969
ENSG00000112293	GPLD1	-0.510304	0.0336238	0.300567
ENSG00000135655	USP15	0.239713	0.0336268	0.300567
ENSG00000267904	CTC_429P95	0.246287	0.0336885	0.300965
ENSG00000130244	FAM98C	0.173455	0.0337389	0.301262
ENSG00000132507	EIF5A	0.170786	0.033807	0.301571
ENSG00000133067	LGR6	0.713578	0.0338558	0.301571
ENSG00000272180	RP11_481J131	0.551562	0.0338641	0.301571
ENSG00000212978	LOC339803	0.197769	0.0338688	0.301571
ENSG00000156482	RPL30	0.13987	0.0338728	0.301571
ENSG00000164414	SLC35A1	0.246635	0.0338808	0.301571
ENSG00000171160	MORN4	0.255292	0.0338938	0.301571
ENSG00000272767	JMJD1C-AS1	0.428993	0.0339215	0.301664
ENSG00000139329	LUM	0.373802	0.0339668	0.301857
ENSG00000083535	PIBF1	0.275574	0.0339777	0.301857
ENSG00000163521	GLB1L	0.229717	0.0340174	0.30195
ENSG00000173890	GPR160	0.328183	0.0340373	0.30195
ENSG00000138778	CENPE	0.381029	0.0340398	0.30195
ENSG00000182327	GLTPD2	0.369013	0.0340816	0.302168
ENSG00000186188	FFAR4	-0.364496	0.0341455	0.302529
ENSG00000267491	CTD_2373H95	-0.703473	0.0341568	0.302529
ENSG00000183914	DNAH2	-0.4698	0.0342589	0.303099
ENSG00000102996	MMP15	-0.261626	0.0342627	0.303099
ENSG00000143674	MAP3K21	-0.490611	0.034273	0.303099
ENSG00000126903	SLC10A3	0.128053	0.034317	0.303336
ENSG00000031691	CENPQ	0.396042	0.0343811	0.303683
ENSG00000163138	PACRGL	0.257143	0.034391	0.303683
ENSG00000152207	CYSLTR2	-0.622212	0.0344544	0.304068
ENSG00000073146	MOV10L1	-0.635173	0.034478	0.304068
ENSG00000115252	PDE1A	-0.291031	0.0344865	0.304068
ENSG00000021826	CPS1	0.314039	0.0345566	0.304383
ENSG00000229847	EMX2OS	0.338154	0.0345608	0.304383
ENSG00000261490	RP11_448G153	0.433386	0.0345744	0.304383
ENSG00000169169	CPT1C	0.343699	0.0346004	0.304459
ENSG00000081721	DUSP12	0.187016	0.0346447	0.304662
ENSG00000273363	RP11_285G114	0.71135	0.0346878	0.304662
ENSG00000248632	AC106872.5	0.562733	0.0347116	0.304662
ENSG00000174238	PITPNA	-0.105712	0.0347153	0.304662
ENSG00000276223	RP4_781B15	0.698427	0.0347649	0.304662
[truncated: 15,539 more rows]

## Sheet: Supp. Table 3
Table S3. Differentially expressed genes (DEGs) for sex stratified obesity and sex-specific obesity in BMI-discordant twin pairs. DEGs are shown for females (n = 21 pairs) and males (n = 16 pairs) where leaner and heavier co-twins were compared in relation to 𝚫BMI (i.e., sex stratified obesity) and DEGs are shown with a difference in log2FC between males and females (i.e., sex specific obesity). …
		Sex stratified obesity in females			Sex stratified obesity in males			Sex-specific obesity
Ensembl Gene ID	Gene Name	log2FC	p-value	FDR	log2FC	p-value	FDR	log2FC Difference	p-value	FDR	Interaction Group
ENSG00000270885	RASL10B	-0.154137	1.38293e-06	0.000427738	-0.282892	9.82769e-11	1.72348e-06	-0.128755	0.00362677	0.0698001
ENSG00000160862	AZGP1	-0.175567	4.80449e-09	2.10641e-05	-0.262724	3.20646e-10	2.81158e-06	-0.0871572	0.0299936	0.168438
ENSG00000134775	FHOD3	-0.119361	2.51412e-06	0.000576909	-0.226223	2.27294e-09	1.32869e-05	-0.106862	0.00507054	0.0773909
ENSG00000099954	CECR2	-0.193567	2.77721e-08	4.42764e-05	-0.284151	6.01506e-09	2.50509e-05	-0.0905834	0.0604246	0.237973
ENSG00000173253	DMRT2	-0.0621008	2.60154e-05	0.00212098	-0.123844	7.1423e-09	2.50509e-05	-0.0617427	0.00552732	0.0799062
ENSG00000177728	TMEM94	-0.00214793	0.732148	0.851437	-0.0560546	1.43351e-08	4.18992e-05	-0.0539066	3.14e-06	0.0101004	Down in females; down in males
ENSG00000171451	DSEL	0.00816676	0.567257	0.742886	0.126847	1.91973e-08	4.80947e-05	0.11868	5.8808e-06	0.0101004	Up in females; up in males
ENSG00000128510	CPA4	0.183246	2.62862e-08	4.42764e-05	0.261207	2.43292e-08	5.33327e-05	0.0779613	0.0930278	0.294694
ENSG00000178764	ZHX2	-0.0193057	0.0254484	0.113588	-0.0700332	4.59518e-08	8.20841e-05	-0.0507275	0.000406054	0.0301736	Down in females; down in males
ENSG00000099875	MKNK2	-0.025224	0.0271091	0.118056	-0.093391	5.14868e-08	8.20841e-05	-0.068167	0.000371584	0.0288701	Down in females; down in males
ENSG00000112378	PERP	0.0105814	0.399686	0.608339	0.104474	5.04719e-08	8.20841e-05	0.0938929	2.5132e-05	0.0135928	Up in females; up in males
ENSG00000142784	WDTC1	-0.0118863	0.0816302	0.234143	-0.0556168	6.75481e-08	9.87159e-05	-0.0437305	0.000180514	0.0220124	Down in females; down in males
ENSG00000245685	FRG1-DT	0.0442065	0.116614	0.291278	0.210851	7.81094e-08	0.00010537	0.166644	0.00027629	0.0259371	Up in females; up in males
ENSG00000113140	SPARC	0.0324141	0.0351735	0.139148	0.120837	1.22149e-07	0.00015301	0.0884225	0.000581615	0.0357993	Up in females; up in males
ENSG00000184156	KCNQ3	0.0898464	0.000604324	0.0120159	0.202106	1.33533e-07	0.000156118	0.11226	0.00659087	0.0859758
ENSG00000173917	HOXB2	-0.00585999	0.511847	0.698813	-0.0701569	1.46555e-07	0.000160633	-0.0642969	4.17277e-05	0.0158103	Down in females; down in males
ENSG00000246022	ALDH1L1-AS2	-0.135397	1.88968e-05	0.00182084	-0.257351	1.84752e-07	0.000190588	-0.121954	0.0165073	0.128948
ENSG00000103034	NDRG4	-0.130038	0.000437242	0.00994663	-0.231199	2.07022e-07	0.000201696	-0.101161	0.0469986	0.21018
ENSG00000144031	ANKRD53	-0.0808098	0.000177036	0.00607571	-0.157055	2.28083e-07	0.00021052	-0.0762457	0.0197889	0.14001
ENSG00000149150	SLC43A1	-0.0387007	0.00514433	0.042615	-0.10167	2.47988e-07	0.000217449	-0.0629689	0.00408111	0.0722934
ENSG00000035664	DAPK2	-0.0827223	8.28671e-07	0.000350435	-0.108695	3.10271e-07	0.000217649	-0.0259727	0.251232	0.49836
ENSG00000187260	WDR86	-0.141177	1.75709e-06	0.000474063	-0.19103	3.01958e-07	0.000217649	-0.0498538	0.212598	0.452741
ENSG00000073605	GSDMB	-0.128726	6.58494e-06	0.000987009	-0.197423	3.03899e-07	0.000217649	-0.0686969	0.0932327	0.29513
ENSG00000118523	CCN2	0.122382	1.74369e-05	0.00171792	0.194034	2.92738e-07	0.000217649	0.0716519	0.0781755	0.270567
ENSG00000166839	ANKDD1A	0.0548148	0.00329575	0.0323043	0.142192	2.79564e-07	0.000217649	0.0873775	0.00394397	0.0718842
ENSG00000196139	AKR1C3	0.0326176	0.0574207	0.188363	0.127948	3.27035e-07	0.000220585	0.0953304	0.000839526	0.0407392	Up in females; up in males
ENSG00000112715	VEGFA	-0.0619225	0.000136794	0.00526933	-0.112192	3.63591e-07	0.000227725	-0.0502697	0.0362354	0.186118
ENSG00000133065	SLC41A1	-0.0264374	0.00631035	0.0480733	-0.0714289	3.62881e-07	0.000227725	-0.0449915	0.00390188	0.0716131
ENSG00000198753	PLXNB3	-0.032279	0.113506	0.286525	-0.139558	3.86962e-07	0.000234005	-0.107279	0.000949108	0.0414043	Down in females; down in males
ENSG00000130876	SLC7A10	-0.109498	0.000453418	0.0101621	-0.26576	4.11916e-07	0.000240792	-0.156262	0.0043792	0.0737025
ENSG00000010322	NISCH	-9.71136e-06	0.998879	0.999759	-0.052216	4.74456e-07	0.000268404	-0.0522063	2.52402e-05	0.0135928	Down in females; down in males
ENSG00000181856	SLC2A4	-0.123157	1.29092e-07	0.000113194	-0.144119	6.78353e-07	0.000298298	-0.0209626	0.496806	0.709954
ENSG00000206384	COL6A6	-0.204878	3.7383e-07	0.000234138	-0.304548	6.52726e-07	0.000298298	-0.0996692	0.108043	0.316849
ENSG00000101871	MID1	0.0414936	0.00112446	0.0170943	0.0877782	7.27335e-07	0.000298298	0.0462846	0.0180992	0.134001
ENSG00000215271	HOMEZ	-0.040473	0.00136967	0.0189432	-0.0870069	7.26641e-07	0.000298298	-0.046534	0.0167689	0.129935
ENSG00000139970	RTN1	-0.0470206	0.00204358	0.0239604	-0.104225	7.01984e-07	0.000298298	-0.0572046	0.0146029	0.121491
ENSG00000235531	MSC-AS1	0.0371381	0.0270734	0.11793	0.123929	7.31414e-07	0.000298298	0.0867912	0.00200379	0.0563149
ENSG00000206538	VGLL3	0.0236086	0.245549	0.456626	0.149236	7.29277e-07	0.000298298	0.125627	0.000329081	0.0278797	Up in females; up in males
ENSG00000133884	DPF2	-0.00879593	0.280698	0.494316	-0.0599089	6.6352e-07	0.000298298	-0.051113	0.000271043	0.0257708	Down in females; down in males
ENSG00000136274	NACAD	0.0162538	0.342512	0.556698	-0.111587	7.14287e-07	0.000298298	-0.127841	9.20958e-06	0.0115363	Up in females; down in males
ENSG00000100842	EFS	0.00941827	0.343382	0.557222	-0.071309	5.7584e-07	0.000298298	-0.0807272	5.16399e-06	0.0101004	Up in females; down in males
ENSG00000167978	SRRM2	0.00908334	0.407122	0.61428	-0.0811078	6.1977e-07	0.000298298	-0.0901911	5.94732e-06	0.0101004	Up in females; down in males
ENSG00000168763	CNNM3	-0.00673291	0.440145	0.640566	-0.0636304	5.55487e-07	0.000298298	-0.0568975	0.000149102	0.0207525	Down in females; down in males
ENSG00000005882	PDK2	-0.0610233	9.21495e-05	0.00430578	-0.102364	8.77643e-07	0.000349801	-0.0413404	0.0695231	0.255929
ENSG00000108840	HDAC5	-0.00494629	0.429158	0.631123	-0.0451771	1.00336e-06	0.00039102	-0.0402308	0.000209651	0.0232699	Down in females; down in males
ENSG00000182568	SATB1	-0.0395599	0.00149081	0.0197322	-0.084753	1.0884e-06	0.00041494	-0.0451931	0.0190098	0.137261
ENSG00000261888	AC1448311	0.0595415	0.0014228	0.0192975	0.128709	1.11569e-06	0.000416294	0.0691674	0.0176938	0.133231
ENSG00000176402	GJC3	-0.193559	1.06735e-07	0.000113194	-0.218966	1.24786e-06	0.000420842	-0.0254071	0.59831	0.78169
ENSG00000129116	PALLD	0.0664663	1.24392e-06	0.000427738	0.0830462	1.22623e-06	0.000420842	0.0165799	0.370967	0.611193
ENSG00000008311	AASS	-0.0855344	7.2648e-06	0.0010358	-0.117871	1.24638e-06	0.000420842	-0.0323366	0.222003	0.463893
ENSG00000137766	UNC13C	0.128219	0.00233143	0.0261012	0.32735	1.18368e-06	0.000420842	0.199131	0.00595059	0.0823642
ENSG00000196878	LAMB3	0.0246583	0.234508	0.445075	0.147331	1.22592e-06	0.000420842	0.122673	0.00052286	0.0344501	Up in females; up in males
ENSG00000213977	TAX1BP3	0.0267279	0.00514497	0.042615	0.0648971	1.3036e-06	0.000431346	0.0381692	0.0111404	0.107938
ENSG00000176194	CIDEA	-0.157476	3.25357e-08	4.75482e-05	-0.160045	1.46963e-06	0.000444361	-0.00256926	0.943236	0.973094
ENSG00000140284	SLC27A2	-0.387231	7.25683e-07	0.000343954	-0.435429	1.43625e-06	0.000444361	-0.048198	0.631046	0.801874
ENSG00000060718	COL11A1	0.111607	0.00438722	0.0384693	0.421868	1.41189e-06	0.000444361	0.310261	0.000520445	0.0344417	Up in females; up in males
ENSG00000197291	RAMP2-AS1	-0.041241	0.0151922	0.0828696	-0.110658	1.42846e-06	0.000444361	-0.0694167	0.00848265	0.0967861
ENSG00000116017	ARID3A	-0.0328952	0.024545	0.111313	-0.102325	1.44882e-06	0.000444361	-0.0694296	0.00383195	0.0714437
ENSG00000124615	MOCS1	-0.0812623	2.90344e-06	0.000620947	-0.105697	1.53711e-06	0.000449272	-0.0244345	0.306085	0.551224
ENSG00000137441	FGFBP2	-0.0839036	0.00500283	0.0419443	-0.185178	1.52657e-06	0.000449272	-0.101275	0.0225335	0.148784
ENSG00000136383	ALPK3	-0.152695	2.55241e-08	4.42764e-05	-0.158643	1.57662e-06	0.000453266	-0.0059475	0.866584	0.937447
ENSG00000102572	STK24	-0.036604	0.00062289	0.0121509	-0.0694784	1.65541e-06	0.000468242	-0.0328743	0.0411612	0.197721
ENSG00000276223	RP4_781B15	0.000761265	0.980637	0.991321	0.201676	1.72018e-06	0.000478839	0.200915	0.000117577	0.0184103	Up in females; up in males
ENSG00000134504	KCTD1	-0.00525974	0.628563	0.786018	-0.0723181	1.77123e-06	0.000485346	-0.0670584	0.000243016	0.0249226	Down in females; down in males
ENSG00000166405	RIC3	-0.0640465	0.000607944	0.0120469	-0.124845	1.8483e-06	0.000491115	-0.0607986	0.0346516	0.18059
ENSG00000005379	TSPOAP1	0.0021057	0.906362	0.952921	-0.130795	1.84812e-06	0.000491115	-0.132901	4.65407e-05	0.0158103	Up in females; down in males
ENSG00000143382	ADAMTSL4	0.0294912	0.0377937	0.145663	-0.0962912	1.9514e-06	0.00050326	-0.125782	1.06792e-06	0.00671547	Up in females; down in males
ENSG00000248383	PCDHAC1	0.0274569	0.342433	0.556698	0.191667	1.92413e-06	0.00050326	0.16421	0.000618826	0.0360543	Up in females; up in males
ENSG00000185973	TMLHE	-0.0537854	1.43774e-06	0.000430946	-0.0661025	2.04161e-06	0.000518895	-0.0123171	0.41585	0.646751
ENSG00000144152	FBLN7	-0.0479273	0.00184195	0.0226226	-0.0952078	2.10736e-06	0.000527954	-0.0472806	0.0382703	0.190965
ENSG00000117594	HSD11B1	0.103029	3.28087e-05	0.00239425	0.145479	2.26614e-06	0.000559738	0.0424501	0.216358	0.457748
ENSG00000168488	ATXN2L	0.0184818	0.0817196	0.234284	-0.0721326	2.30108e-06	0.000560472	-0.0906143	2.50182e-06	0.0101004	Up in females; down in males
ENSG00000103381	CPPED1	0.0351675	0.00180951	0.0224064	0.0722333	2.37619e-06	0.000570839	0.0370658	0.0309775	0.170993
ENSG00000085185	BCORL1	0.0356435	0.0170715	0.088996	-0.0980761	2.44779e-06	0.000580093	-0.13372	6.59892e-07	0.00671547	Up in females; down in males
ENSG00000121057	AKAP1	-0.0443258	0.00129254	0.0182847	-0.088705	2.55665e-06	0.00059318	-0.0443792	0.0350036	0.181781
ENSG00000140968	IRF8	0.0465441	0.0208391	0.101179	0.140712	2.57066e-06	0.00059318	0.0941681	0.00503522	0.0772267
ENSG00000099840	IZUMO4	-0.0681579	0.000406284	0.00960243	-0.11749	2.69473e-06	0.000613734	-0.0493323	0.079347	0.272098
ENSG00000125459	MSTO1	0.0592625	0.00149253	0.0197322	0.119159	2.74426e-06	0.000614173	0.0598961	0.0352915	0.182569
ENSG00000173221	GLRX	0.0138495	0.258075	0.470806	0.083858	2.7667e-06	0.000614173	0.0700085	0.000803438	0.040147	Up in females; up in males
ENSG00000110880	CORO1C	0.0284542	0.0108796	0.0675861	0.0728761	2.96928e-06	0.000642868	0.0444219	0.0120539	0.111357
ENSG00000136854	STXBP1	-0.00910292	0.273558	0.487045	-0.0564215	2.94429e-06	0.000642868	-0.0473186	0.000814462	0.0402344	Down in females; down in males
ENSG00000076555	ACACB	-0.0750739	2.6503e-06	0.000595875	-0.0929204	3.11108e-06	0.000665353	-0.0178465	0.413554	0.645413
ENSG00000022567	SLC45A4	0.01491	0.170767	0.36786	-0.0736348	3.29846e-06	0.000688632	-0.0885448	7.04621e-06	0.0101004	Up in females; down in males
ENSG00000177133	PRDM16-DT	-0.0169674	0.289319	0.504103	-0.109585	3.26415e-06	0.000688632	-0.0926171	0.000756384	0.0393171	Down in females; down in males
ENSG00000215218	UBE2QL1	0.0953669	0.0040015	0.0363786	0.168348	3.38492e-06	0.000698368	0.0729814	0.101149	0.307107
ENSG00000153303	FRMD1	-0.0396432	0.0234743	0.108453	-0.116362	3.59056e-06	0.000732181	-0.076719	0.00713114	0.0880695
ENSG00000081052	COL4A4	0.114658	0.000597195	0.0119555	0.167654	3.6476e-06	0.000735264	0.0529956	0.22647	0.469876
ENSG00000106278	PTPRZ1	0.19168	3.31297e-06	0.000655097	0.268739	3.87775e-06	0.000753532	0.0770584	0.210305	0.45078
ENSG00000273038	AL365203.2	0.0761023	5.92318e-06	0.000935809	0.0918682	3.8565e-06	0.000753532	0.015766	0.480704	0.697567
ENSG00000197746	PSAP	0.0228583	0.0140116	0.0788557	0.0605049	3.90373e-06	0.000753532	0.0376466	0.0113979	0.109197
ENSG00000260578	CTD_2541J131	0.028741	0.140034	0.327393	0.12753	3.95307e-06	0.000753532	0.0987888	0.00218877	0.0582464
ENSG00000132635	PCED1A	-0.00328942	0.749422	0.861811	-0.0698775	3.93524e-06	0.000753532	-0.0665881	0.000222754	0.0238602	Down in females; down in males
ENSG00000000005	TNMD	0.119854	5.01045e-05	0.00306748	0.17721	4.04948e-06	0.000763611	0.0573559	0.176998	0.413593
ENSG00000102317	RBM3	-0.00498482	0.613453	0.775941	0.066291	4.12886e-06	0.000770295	0.0712758	4.86831e-05	0.0158103	Up in males; down in females
ENSG00000151208	DLG5	-0.00476586	0.622038	0.781928	-0.0644262	4.31079e-06	0.000795771	-0.0596603	0.000352209	0.0283334	Down in females; down in males
ENSG00000101134	DOK5	0.0374119	0.0457795	0.164045	0.126773	4.60152e-06	0.000840593	0.0893608	0.00444895	0.0739469
ENSG00000144908	ALDH1L1	-0.103866	2.52892e-06	0.000576909	-0.125473	4.83246e-06	0.000873678	-0.0216068	0.473796	0.692012
ENSG00000186469	GNG2	0.0391205	0.011599	0.0706332	0.0980233	5.36394e-06	0.000959871	0.0589028	0.0163064	0.127835
ENSG00000188958	UTS2B	-0.147178	1.01913e-06	0.000397165	-0.166074	5.50859e-06	0.0009758	-0.0188956	0.639278	0.806955
ENSG00000198759	EGFL6	0.264762	1.82263e-05	0.00176763	0.407883	5.56967e-06	0.000976753	0.143121	0.133875	0.356857
ENSG00000136842	TMOD1	-0.057728	0.00101177	0.0162678	-0.0984473	5.79388e-06	0.00100601	-0.0407193	0.1046	0.311672
ENSG00000196689	TRPV1	-0.0122963	0.224784	0.433858	-0.0667247	5.95556e-06	0.00102395	-0.0544284	0.00154799	0.0501794
ENSG00000121310	ECHDC2	-0.0466933	0.000266893	0.00751284	-0.0759907	6.90053e-06	0.00114653	-0.0292974	0.120827	0.336774
ENSG00000064763	FAR2	0.0325798	0.02432	0.110635	0.0872177	6.76174e-06	0.00114653	0.0546379	0.0152565	0.124386
ENSG00000133131	MORC4	-0.020641	0.0600622	0.193853	-0.069548	6.93002e-06	0.00114653	-0.048907	0.00625136	0.0842013
ENSG00000116350	SRSF4	-0.00973183	0.160072	0.353951	-0.044435	6.87525e-06	0.00114653	-0.0347032	0.00263172	0.0627938
ENSG00000070182	SPTB	-0.225974	9.40124e-08	0.000113194	-0.313733	7.23148e-06	0.00117424	-0.0877592	0.21082	0.451147
ENSG00000108963	DPH1	0.00175196	0.832024	0.913492	-0.0547792	7.17299e-06	0.00117424	-0.0565312	0.000120798	0.0185411	Up in females; down in males
ENSG00000188763	FZD9	-0.0399844	0.0693437	0.211824	-0.125572	7.48906e-06	0.00120491	-0.0855873	0.0108767	0.106848
ENSG00000177822	TENM3-AS1	-0.0576318	0.00210827	0.0245074	-0.129267	7.90859e-06	0.00126085	-0.0716348	0.0229054	0.149885
ENSG00000105997	HOXA3	-0.0075759	0.533228	0.715264	-0.0760953	8.03217e-06	0.00126901	-0.0685194	0.000806309	0.040147	Down in females; down in males
ENSG00000106948	AKNA	0.00617607	0.564266	0.740407	-0.0686586	8.13888e-06	0.00127439	-0.0748347	7.32295e-05	0.0174529	Up in females; down in males
ENSG00000001036	FUCA2	0.0159524	0.0445369	0.161874	0.0495128	8.72135e-06	0.00134442	0.0335604	0.00901094	0.0989921
ENSG00000177508	IRX3	-0.0207684	0.280537	0.494152	-0.107052	8.81614e-06	0.00134442	-0.0862839	0.00367737	0.0701845
ENSG00000174348	PODN	-0.00189253	0.89406	0.946746	-0.0913261	8.75626e-06	0.00134442	-0.0894336	0.000295413	0.0271238	Down in females; down in males
ENSG00000135378	PRRG4	0.0339072	0.204255	0.409116	0.13565	9.23823e-06	0.00139664	0.101743	0.00887186	0.0989257
ENSG00000152785	BMP3	-0.323111	1.12813e-06	0.000420936	-0.262424	9.34879e-06	0.00140128	0.0606869	0.424332	0.653969
ENSG00000182872	RBM10	0.0035025	0.686105	0.822401	-0.0549063	9.59731e-06	0.00142634	-0.0584088	0.000117472	0.0184103	Up in females; down in males
ENSG00000214274	ANG	-0.0566869	4.85234e-05	0.00300691	-0.0752452	1.00647e-05	0.00147878	-0.0185583	0.337089	0.579853
ENSG00000166033	HTRA1	0.0459528	0.000234517	0.00699442	0.0719812	1.03602e-05	0.00147878	0.0260284	0.155249	0.386075
ENSG00000072110	ACTN1	0.0442619	0.000313411	0.00836574	0.0709773	1.02459e-05	0.00147878	0.0267154	0.139424	0.364588
ENSG00000204054	LINC00963	0.0368732	0.000676335	0.0127184	0.0636974	1.0218e-05	0.00147878	0.0268242	0.0986177	0.303219
ENSG00000013619	MAMLD1	-0.0207078	0.143314	0.331658	-0.083006	1.03718e-05	0.00147878	-0.0622982	0.00554539	0.0799749
ENSG00000253276	CCDC71L	0.0268238	0.0296902	0.124803	0.0765662	1.08273e-05	0.00151903	0.0497424	0.0126869	0.113677
ENSG00000235750	KIAA0040	0.027289	0.0407586	0.152927	0.0820107	1.07686e-05	0.00151903	0.0547218	0.010975	0.107286
ENSG00000183044	ABAT	-0.0179384	0.105063	0.273164	-0.0655363	1.09875e-05	0.00152927	-0.0475978	0.0069464	0.0872438
ENSG00000181938	GINS3	-0.0658091	2.26655e-05	0.00195657	-0.076476	1.13873e-05	0.00157244	-0.0106669	0.600056	0.782482
ENSG00000103335	PIEZO1	-0.0141604	0.0697129	0.212507	-0.0478922	1.15784e-05	0.00158633	-0.0337317	0.00785923	0.0930008
ENSG00000160633	SAFB	-0.00680784	0.289445	0.504168	-0.0400138	1.1765e-05	0.0015994	-0.033206	0.00207257	0.0570592
ENSG00000137285	TUBB2B	0.0837932	0.000622784	0.0121509	0.160064	1.18962e-05	0.00160299	0.0762705	0.0550945	0.227286
ENSG00000090238	YPEL3	-0.00332843	0.699765	0.831083	-0.0541045	1.19742e-05	0.00160299	-0.0507761	0.000609541	0.035996	Down in females; down in males
ENSG00000136810	TXN	0.0231277	0.0184877	0.0935097	0.0590459	1.20959e-05	0.00160702	0.0359182	0.0206628	0.14334
ENSG00000134602	STK26	-0.0821457	0.0705956	0.214119	-0.227141	1.23332e-05	0.00162622	-0.144995	0.0257802	0.156655
ENSG00000137267	TUBB2A	0.0547841	0.00602013	0.0467767	0.119546	1.31508e-05	0.00172109	0.0647616	0.0378579	0.190422
ENSG00000148090	AUH	-0.0495406	5.36973e-06	0.000873004	-0.0601606	1.39375e-05	0.00178419	-0.01062	0.487081	0.702163
ENSG00000082781	ITGB5	0.0521593	1.37479e-05	0.00154549	0.0660061	1.39151e-05	0.00178419	0.0138468	0.412416	0.644555
ENSG00000104852	SNRNP70	0.011035	0.278973	0.492286	-0.0628466	1.404e-05	0.00178419	-0.0738816	4.08129e-05	0.0158103	Up in females; down in males
ENSG00000126003	PLAGL2	0.000728473	0.939378	0.970936	-0.0603765	1.4006e-05	0.00178419	-0.061105	0.000271084	0.0257708	Up in females; down in males
ENSG00000120658	ENOX1	-0.0485853	0.128429	0.309461	-0.183989	1.45649e-05	0.00183759	-0.135403	0.00746114	0.0901765
ENSG00000146013	GFRA3	-0.107789	0.00466461	0.0400408	-0.229672	1.4971e-05	0.00186204	-0.121883	0.0420765	0.1997
ENSG00000165376	CLDN2	0.0163329	0.422004	0.62608	-0.135679	1.49389e-05	0.00186204	-0.152012	5.66319e-05	0.0170489	Up in females; down in males
ENSG00000117394	SLC2A1	-0.0156903	0.421676	0.625809	-0.125424	1.56226e-05	0.00192939	-0.109734	0.00126467	0.0462601	Down in females; down in males
ENSG00000258498	DIO3OS	-0.0303053	0.108154	0.278026	-0.111156	1.5735e-05	0.00192968	-0.080851	0.00770985	0.0919155
ENSG00000182013	PNMA8A	0.0295522	0.1755	0.37392	0.13355	1.61886e-05	0.00195793	0.103998	0.00416852	0.0730303
ENSG00000142973	CYP4B1	-0.0254073	0.275486	0.488691	-0.137653	1.61281e-05	0.00195793	-0.112245	0.0032302	0.0674191
ENSG00000137497	NUMA1	0.000351112	0.961332	0.98178	-0.0446524	1.66502e-05	0.00199996	-0.0450035	0.000341104	0.028315	Up in females; down in males
ENSG00000164619	BMPER	5.50395e-05	0.99729	0.99917	0.0871228	1.68493e-05	0.00201011	0.0870677	0.000711466	0.038505	Up in females; up in males
ENSG00000243836	WDR86-AS1	-0.155003	1.45332e-05	0.00160295	-0.186137	1.71983e-05	0.00203417	-0.031134	0.525308	0.728997
ENSG00000198848	CES1	0.0825138	0.00155402	0.0202774	0.145331	1.7283e-05	0.00203417	0.0628169	0.104858	0.311941
ENSG00000108379	WNT3	-0.0887837	0.000328331	0.00858113	-0.140944	1.7848e-05	0.00206533	-0.0521602	0.156862	0.38758
ENSG00000187840	EIF4EBP1	-0.0592688	0.00149935	0.0197701	-0.104695	1.80672e-05	0.00206533	-0.0454257	0.103284	0.310153
ENSG00000128965	CHAC1	0.0632083	0.0909222	0.25013	0.247248	1.80862e-05	0.00206533	0.184039	0.00487841	0.0764237
ENSG00000084092	NOA1	-0.00823267	0.272535	0.48597	-0.0455661	1.81365e-05	0.00206533	-0.0373334	0.00294011	0.0651654
ENSG00000198728	LDB1	0.00709564	0.481621	0.674717	-0.0618881	1.79513e-05	0.00206533	-0.0689838	0.000102003	0.0177477	Up in females; down in males
ENSG00000181019	NQO1	0.093629	0.000384599	0.00926472	0.147235	1.8432e-05	0.00207206	0.0536059	0.167688	0.402181
ENSG00000136715	SAP130	0.0126218	0.172285	0.369996	-0.0557339	1.84136e-05	0.00207206	-0.0683557	2.85404e-05	0.0143004	Up in females; down in males
ENSG00000186951	PPARA	-0.0424941	0.000280392	0.0077559	-0.0652323	1.86288e-05	0.00208085	-0.0227382	0.185787	0.422587
ENSG00000106006	HOXA6	-0.019363	0.296826	0.51154	-0.112194	1.88706e-05	0.00208872	-0.0928313	0.00278692	0.0643928
ENSG00000137573	SULF1	-0.00664314	0.751648	0.863234	-0.129791	1.89375e-05	0.00208872	-0.123148	0.000698797	0.038505	Down in females; down in males
ENSG00000158863	FHIP2B	-0.00818679	0.285121	0.499019	-0.0463177	1.92258e-05	0.00210727	-0.0381309	0.00292379	0.0651587
ENSG00000134333	LDHA	0.00702959	0.329734	0.544872	0.0429479	1.99333e-05	0.00217125	0.0359183	0.00273104	0.0640522
ENSG00000164442	CITED2	-0.0119795	0.373807	0.584658	-0.0815237	2.02288e-05	0.00217876	-0.0695442	0.00218306	0.0582464
ENSG00000272990	RP11_305K51	0.0167461	0.403068	0.611484	0.115062	2.02507e-05	0.00217876	0.0983164	0.00259413	0.0625767
ENSG00000255650	FAM222A-AS1	-0.0704866	0.00607138	0.0469951	-0.163104	2.08553e-05	0.00223012	-0.0926176	0.0297291	0.167963
ENSG00000196547	MAN2A2	-0.0153518	0.117348	0.292308	-0.0586349	2.09853e-05	0.00223042	-0.0432831	0.00723209	0.0887538
ENSG00000169418	NPR1	-0.0315461	9.92553e-05	0.00453292	-0.0443024	2.18062e-05	0.00223635	-0.0127563	0.276852	0.523857
ENSG00000134013	LOXL2	0.0528072	0.000553556	0.0114343	0.0848101	2.17975e-05	0.00223635	0.0320029	0.157594	0.38812
ENSG00000077420	APBB1IP	0.0217838	0.201822	0.406122	0.102112	2.12534e-05	0.00223635	0.0803278	0.00452546	0.0747297
ENSG00000004777	ARHGAP33	0.0198346	0.247828	0.459425	-0.103737	2.17031e-05	0.00223635	-0.123572	4.81033e-05	0.0158103	Up in females; down in males
ENSG00000130699	TAF4	-0.00354975	0.6682	0.810838	-0.0493947	2.14367e-05	0.00223635	-0.045845	0.00106622	0.0435859	Down in females; down in males
ENSG00000213999	MEF2B	-0.00126649	0.939612	0.971013	-0.0981144	2.14368e-05	0.00223635	-0.0968479	0.000600337	0.035996	Down in females; down in males
ENSG00000063046	EIF4B	-0.0323593	0.000426464	0.00980195	-0.0509808	2.26391e-05	0.0022687	-0.0186215	0.17096	0.406416
ENSG00000104763	ASAH1	0.0368301	0.0183911	0.0931613	0.0899372	2.25143e-05	0.0022687	0.053107	0.030426	0.169714
ENSG00000204291	COL15A1	0.0241496	0.0544397	0.182475	0.0739052	2.25829e-05	0.0022687	0.0497556	0.014103	0.119237
ENSG00000143418	CERS2	0.000267102	0.959707	0.980757	-0.0318598	2.24234e-05	0.0022687	-0.0321269	0.000430739	0.0307895	Up in females; down in males
ENSG00000113119	TMCO6	-0.0260767	0.0653444	0.204159	-0.0825569	2.27831e-05	0.00227016	-0.0564802	0.013104	0.115456
ENSG00000149256	TENM4	0.0371311	0.130992	0.313739	0.151316	2.29687e-05	0.00227572	0.114184	0.00584164	0.0821204
ENSG00000196616	ADH1B	-0.115913	2.67429e-07	0.000187596	-0.115179	2.43396e-05	0.00236063	0.000733792	0.980642	0.99133
ENSG00000108788	MLX	-0.0259442	0.00169457	0.0214723	-0.0464697	2.4721e-05	0.00236063	-0.0205254	0.101439	0.307297
ENSG00000118971	CCND2	0.0505603	0.00403087	0.0366266	0.100144	2.45605e-05	0.00236063	0.0495841	0.0672533	0.252089
ENSG00000154978	VOPP1	0.0289569	0.00477011	0.0407668	0.058112	2.41535e-05	0.00236063	0.0291551	0.0644318	0.246192
ENSG00000129988	LBP	0.0503718	0.121876	0.299389	0.209843	2.40847e-05	0.00236063	0.159471	0.00493898	0.0766503
ENSG00000168005	SPINDOC	0.0172876	0.15751	0.350274	-0.0745601	2.47372e-05	0.00236063	-0.0918477	2.98851e-05	0.0145582	Up in females; down in males
ENSG00000095539	SEMA4G	-0.0207877	0.219506	0.427341	-0.105769	2.47679e-05	0.00236063	-0.0849815	0.00352336	0.0694654
ENSG00000164761	TNFRSF11B	0.153563	1.20545e-08	3.97613e-05	0.153393	2.52747e-05	0.00236067	-0.00017035	0.996454	0.998333
ENSG00000154277	UCHL1	0.119258	7.50794e-05	0.0038612	0.16	2.49176e-05	0.00236067	0.0407429	0.3426	0.585229
ENSG00000163884	KLF15	-0.0489745	0.0160237	0.0856211	-0.116874	2.53069e-05	0.00236067	-0.067899	0.0338446	0.178725
ENSG00000177045	SIX5	-0.000104985	0.993383	0.997707	-0.0756976	2.52372e-05	0.00236067	-0.0755926	0.000524501	0.0344501	Down in females; down in males
ENSG00000151632	AKR1C1/AKR1C2	0.0198882	0.23812	0.448846	0.0990275	2.58558e-05	0.00238609	0.0791393	0.00452397	0.0747297
ENSG00000178971	CTC1	0.00437517	0.684509	0.821364	-0.0631117	2.59525e-05	0.00238609	-0.0674868	0.0002629	0.0257569	Up in females; down in males
ENSG00000165458	INPPL1	0.00217652	0.770777	0.875453	-0.0445324	2.59876e-05	0.00238609	-0.0467089	0.000306776	0.0272219	Up in females; down in males
ENSG00000134909	ARHGAP32	-0.0259649	0.0158186	0.084913	-0.0601191	2.61757e-05	0.00239085	-0.0341542	0.0400367	0.195523
ENSG00000164125	GASK1B	0.0239876	0.261313	0.473757	0.125102	2.64567e-05	0.002404	0.101115	0.0042069	0.0733011
ENSG00000155115	GTF3C6	0.0111505	0.216972	0.424479	0.0529624	2.78636e-05	0.00251878	0.0418119	0.00512002	0.0775106
ENSG00000182575	NXPH3	-0.0159526	0.268151	0.481672	-0.0827121	2.83149e-05	0.00253346	-0.0667595	0.00464075	0.0753105
ENSG00000235703	LINC00894	-0.00614728	0.748671	0.861388	-0.118332	2.82731e-05	0.00253346	-0.112184	0.000849411	0.0408601	Down in females; down in males
ENSG00000214456	PLIN5	-0.129672	1.98279e-07	0.000151183	-0.121063	2.84993e-05	0.00253702	0.00860914	0.791681	0.898738
ENSG00000166473	PKD1L2	-0.102545	7.72515e-06	0.00105841	-0.119964	2.91979e-05	0.00257971	-0.0174186	0.587173	0.774106
ENSG00000121964	GTDC1	0.00575658	0.428708	0.630914	0.0424849	2.92731e-05	0.00257971	0.0367283	0.00252	0.0624004
ENSG00000130304	SLC27A1	-0.00223009	0.794336	0.890252	-0.0505553	2.96584e-05	0.0026006	-0.0483253	0.000940891	0.0413493	Down in females; down in males
ENSG00000127418	FGFRL1	-0.0669299	0.000182737	0.00615096	-0.0960437	3.0225e-05	0.0026371	-0.0291138	0.263661	0.511484
ENSG00000188803	SHISA6	0.0268596	0.250251	0.461626	-0.137393	3.09866e-05	0.00269016	-0.164252	6.50807e-05	0.0174529	Up in females; down in males
ENSG00000161847	RAVER1	0.0180305	0.0825543	0.235752	-0.0597191	3.15452e-05	0.00269056	-0.0777496	2.04015e-05	0.0135928	Up in females; down in males
ENSG00000101608	MYL12A	0.013842	0.115567	0.289569	0.0509481	3.16606e-05	0.00269056	0.0371061	0.00979364	0.10184
ENSG00000164128	NPY1R	0.0177106	0.458629	0.656034	0.139804	3.13005e-05	0.00269056	0.122093	0.00235086	0.0605391
ENSG00000204842	ATXN2	0.00302322	0.77469	0.877632	-0.0621569	3.17584e-05	0.00269056	-0.0651801	0.000359335	0.0283858	Up in females; down in males
ENSG00000147852	VLDLR	-0.00158584	0.951256	0.976365	0.152188	3.17252e-05	0.00269056	0.153774	0.000554912	0.0351922	Up in males; down in females
ENSG00000134343	ANO3	-0.0191633	0.294622	0.509326	0.105643	3.26041e-05	0.00273578	0.124807	8.70721e-05	0.017692	Up in males; down in females
ENSG00000118939	UCHL3	-0.000880989	0.941401	0.972053	0.0707636	3.24877e-05	0.00273578	0.0716446	0.000533957	0.0346815	Up in males; down in females
ENSG00000152465	NMT2	0.027311	0.029627	0.124657	0.0714908	3.28166e-05	0.0027405	0.0441798	0.0269125	0.159663
ENSG00000224939	LINC00184	0.0977708	0.00949474	0.0625269	0.240278	3.3369e-05	0.00277342	0.142508	0.0264986	0.158597
ENSG00000163125	RPRD2	-0.0103207	0.197051	0.400281	-0.0462905	3.59166e-05	0.00297108	-0.0359698	0.00650879	0.0856942
ENSG00000154328	NEIL2	0.0127896	0.344136	0.557911	0.0771939	3.61688e-05	0.0029779	0.0644043	0.00394734	0.0718842
ENSG00000133247	KMT5C	-0.0214945	0.102811	0.269288	-0.0762832	3.75177e-05	0.0030463	-0.0547887	0.0112768	0.108499
ENSG00000143258	USP21	-0.00392146	0.597782	0.765316	-0.0434299	3.74322e-05	0.0030463	-0.0395085	0.00175053	0.0529352
ENSG00000168758	SEMA4C	-0.0016093	0.880815	0.939761	-0.0623575	3.75207e-05	0.0030463	-0.0607482	0.000918121	0.0411201	Down in females; down in males
ENSG00000180596	H2BC4	0.0584899	0.00387342	0.0355645	0.128276	3.81317e-05	0.00306832	0.0697859	0.0417326	0.199196
ENSG00000277879	RP11_129M164	0.0263995	0.065757	0.204974	0.0854691	3.81419e-05	0.00306832	0.0590696	0.0134346	0.116992
ENSG00000110092	CCND1	0.0867145	0.000534053	0.0111423	0.133344	3.84638e-05	0.00308009	0.0466293	0.206695	0.446597
ENSG00000178860	MSC	0.147822	1.26982e-05	0.00149455	0.180987	3.92155e-05	0.00311769	0.0331649	0.496878	0.709954
ENSG00000156976	EIF4A2	-0.0382185	0.00418788	0.0374518	-0.0734482	3.92889e-05	0.00311769	-0.0352297	0.0855179	0.282231
ENSG00000165966	PDZRN4	-0.0908414	0.00181045	0.0224064	-0.145489	3.96828e-05	0.00313476	-0.054648	0.190008	0.428192
ENSG00000196154	S100A4	0.0460832	0.0133559	0.0767437	0.103864	4.09477e-05	0.0032058	0.0577804	0.0479775	0.212484
ENSG00000147140	NONO	-0.0131642	0.0515968	0.176591	-0.0381633	4.09142e-05	0.0032058	-0.0249991	0.0212355	0.145585
ENSG00000134684	YARS1	0.0188572	0.0094776	0.0624375	0.0401523	4.20904e-05	0.00327072	0.0212951	0.0595941	0.236608
ENSG00000241288	LINC02614	-0.0136735	0.399054	0.607747	-0.0901173	4.21499e-05	0.00327072	-0.0764438	0.00397979	0.071903
ENSG00000158104	HPD	0.11574	6.90099e-05	0.00367139	0.172181	4.38042e-05	0.00330403	0.0564411	0.21724	0.458729
ENSG00000180537	RNF182	0.0794867	0.000799829	0.0141248	0.147583	4.33639e-05	0.00330403	0.0680967	0.0834711	0.279464
ENSG00000137764	MAP2K5	-0.0149482	0.0615249	0.196604	-0.0449535	4.28565e-05	0.00330403	-0.0300054	0.0195177	0.139217
ENSG00000177169	ULK1	-0.0080035	0.331902	0.546531	-0.0472123	4.3898e-05	0.00330403	-0.0392088	0.00434574	0.0736281
ENSG00000205542	TMSB10/TMSB4X	0.0129426	0.408269	0.615263	0.091683	4.38028e-05	0.00330403	0.0787404	0.00306716	0.0660796
ENSG00000126262	FFAR2	-0.00863391	0.759803	0.868113	-0.155016	4.38386e-05	0.00330403	-0.146382	0.00166133	0.0516128
ENSG00000169302	STK32A	-0.000736383	0.978364	0.99005	0.129332	4.30781e-05	0.00330403	0.130069	0.00165419	0.0516128
ENSG00000182197	EXT1	0.0322664	0.000790945	0.014039	0.0514694	4.45204e-05	0.00333655	0.0192029	0.181163	0.417815
ENSG00000181234	TMEM132C	-0.0712771	1.48283e-06	0.000430946	-0.0727753	4.54199e-05	0.00334242	-0.00149822	0.940581	0.971974
ENSG00000149809	TM7SF2	-0.0860226	6.26496e-05	0.0034421	-0.110388	4.6356e-05	0.00334242	-0.0243653	0.427667	0.656183
ENSG00000144659	SLC25A38	-0.0364557	0.00183757	0.0226203	-0.0621859	4.58118e-05	0.00334242	-0.0257302	0.142292	0.368429
ENSG00000086289	EPDR1	0.048677	0.0106326	0.0667603	0.104717	4.59077e-05	0.00334242	0.0560404	0.0589295	0.235425
ENSG00000170549	IRX1	0.0166545	0.227645	0.436983	-0.0672806	4.6499e-05	0.00334242	-0.0839351	0.000130847	0.0194469	Up in females; down in males
ENSG00000170265	ZNF282	-0.00796169	0.286755	0.500929	-0.0423322	4.57483e-05	0.00334242	-0.0343705	0.00542129	0.0793702
ENSG00000115504	EHBP1	0.0132032	0.296639	0.51137	0.071821	4.65045e-05	0.00334242	0.0586178	0.00520262	0.0780404
ENSG00000135069	PSAT1	0.0224771	0.381972	0.592381	0.159726	4.57883e-05	0.00334242	0.137249	0.00258039	0.0625697
ENSG00000164403	SHROOM1	0.00706002	0.497709	0.687072	-0.0604705	4.52088e-05	0.00334242	-0.0675306	0.0002134	0.0235371	Up in females; down in males
ENSG00000184828	ZBTB7C	-0.00670609	0.632229	0.788186	-0.0800323	4.61984e-05	0.00334242	-0.0733262	0.00193573	0.0553782
ENSG00000163145	C1QTNF7	-0.0416929	0.00596452	0.0464888	-0.0855612	4.82186e-05	0.00345146	-0.0438683	0.0670964	0.251762
ENSG00000148730	EIF4EBP2	-0.0536419	5.21418e-07	0.000268944	-0.0516429	4.85671e-05	0.00346228	0.00199903	0.888981	0.948589
ENSG00000133477	FAM83F	-0.0170526	0.25975	0.472355	-0.0813036	4.89429e-05	0.00347495	-0.064251	0.00790976	0.0934061
ENSG00000139718	SETD1B	0.0143932	0.163074	0.35806	-0.0583011	4.94294e-05	0.00349533	-0.0726942	5.80367e-05	0.0170489	Up in females; down in males
ENSG00000272333	KMT2B	0.0033555	0.752676	0.864057	-0.0609225	4.97269e-05	0.00350225	-0.064278	0.000471817	0.0319747	Up in females; down in males
ENSG00000112039	FANCE	-0.0573656	0.000354371	0.0088333	-0.0821568	4.99994e-05	0.00350736	-0.0247913	0.286392	0.533212
ENSG00000013583	HEBP1	0.00255492	0.716689	0.842341	0.0401045	5.06502e-05	0.00353885	0.0375496	0.00166022	0.0516128
ENSG00000105072	C19orf44	0.0108059	0.312644	0.528467	-0.0601722	5.09147e-05	0.00354322	-0.0709781	0.000131443	0.0194469	Up in females; down in males
ENSG00000033627	ATP6V0A1	0.000648056	0.935122	0.969251	-0.0452325	5.1703e-05	0.00358386	-0.0458806	0.000761591	0.0393524	Up in females; down in males
ENSG00000130159	ECSIT	-0.0271373	0.00496023	0.0417607	-0.0514243	5.42115e-05	0.00374294	-0.024287	0.0989962	0.303983
ENSG00000112787	FBRSL1	0.0177146	0.0594333	0.192801	-0.0520346	5.45597e-05	0.00375221	-0.0697492	2.28584e-05	0.0135928	Up in females; down in males
ENSG00000197562	RAB40C	-0.0178488	0.15458	0.346437	-0.0686344	5.58827e-05	0.00382442	-0.0507857	0.0121028	0.111357
ENSG00000007402	CACNA2D2	0.0161957	0.364618	0.577223	-0.0991597	5.60458e-05	0.00382442	-0.115355	0.00017728	0.0220124	Up in females; down in males
ENSG00000116761	CTH	-0.101178	0.000263621	0.00748079	-0.148972	5.65539e-05	0.00384178	-0.0477944	0.250638	0.49756
ENSG00000109472	CPE	0.0359732	0.00741074	0.0537306	0.0723829	5.72386e-05	0.00384178	0.0364097	0.0795037	0.272514
ENSG00000008513	ST3GAL1	-0.0201431	0.0377805	0.145649	-0.0533462	5.71711e-05	0.00384178	-0.0332031	0.0316289	0.172689
ENSG00000168374	ARF4	0.0172399	0.162031	0.356573	0.0687154	5.70955e-05	0.00384178	0.0514755	0.0107255	0.106387
ENSG00000171155	C1GALT1C1	0.00416705	0.733764	0.852474	0.069286	5.73956e-05	0.00384178	0.065119	0.00173246	0.0528251
ENSG00000204469	PRRC2A	0.0105866	0.166081	0.361225	-0.042558	5.90098e-05	0.00393481	-0.0531446	6.85048e-05	0.0174529	Up in females; down in males
ENSG00000105053	VRK3	-0.00963056	0.233059	0.443052	-0.0448228	5.93772e-05	0.00394431	-0.0351922	0.00799359	0.093831
ENSG00000113578	FGF1	0.0686659	0.00294795	0.0300603	0.134734	5.96566e-05	0.00394792	0.0660681	0.0779308	0.270169
ENSG00000134548	SPX	-0.205766	2.83582e-06	0.000613973	-0.196094	6.14025e-05	0.00397336	0.00967246	0.865839	0.937182
ENSG00000164849	GPR146	-0.0580626	5.70671e-05	0.0032493	-0.0722884	6.12122e-05	0.00397336	-0.0142258	0.488314	0.702911
ENSG00000038945	MSR1	0.111754	0.000184705	0.00620531	0.149407	6.12924e-05	0.00397336	0.0376521	0.379117	0.617402
ENSG00000178821	TMEM52	-0.101446	0.000390329	0.00931321	-0.135362	6.16554e-05	0.00397336	-0.0339165	0.394431	0.630295
ENSG00000146674	IGFBP3	-0.0471704	0.00131635	0.0185272	-0.0770658	6.08599e-05	0.00397336	-0.0298954	0.17473	0.410725
ENSG00000157833	GAREM2	-0.00602747	0.526924	0.710789	-0.056719	6.03936e-05	0.00397336	-0.0506916	0.00234465	0.0604678
ENSG00000149532	CPSF7	0.00341697	0.679739	0.818559	-0.0464576	6.18537e-05	0.00397336	-0.0498746	0.000468815	0.0319747	Up in females; down in males
ENSG00000073921	PICALM	-0.00168548	0.857827	0.928051	0.0527759	6.0758e-05	0.00397336	0.0544614	0.000720541	0.038505	Up in males; down in females
ENSG00000039537	C6	-0.143203	4.51587e-06	0.000791948	-0.138509	6.3602e-05	0.00407076	0.00469355	0.908209	0.957223
ENSG00000118495	PLAGL1	-0.0243645	0.11437	0.287516	-0.0850805	6.40994e-05	0.00408768	-0.0607161	0.015438	0.124642
ENSG00000261011	RP11_96C2311	-0.0311591	0.067456	0.208087	-0.0933125	6.49256e-05	0.00412537	-0.0621534	0.0232582	0.150899
ENSG00000122756	CNTFR	-0.0482493	0.00609688	0.047139	-0.0935818	6.64454e-05	0.00416162	-0.0453325	0.0941606	0.296675
ENSG00000131831	RAI2	-0.0369522	0.0102456	0.0652586	-0.0762035	6.59034e-05	0.00416162	-0.0392513	0.0768745	0.268341
ENSG00000178722	C5orf64	0.0569264	0.115509	0.289465	0.214175	6.6304e-05	0.00416162	0.157249	0.0109752	0.107286
ENSG00000136052	SLC41A2	0.0224718	0.140163	0.327464	0.0880314	6.63009e-05	0.00416162	0.0655596	0.0106223	0.10582
ENSG00000187758	ADH1A	-0.110544	0.000399501	0.00949328	-0.148736	6.80075e-05	0.00422149	-0.0381913	0.383599	0.621276
ENSG00000170017	ALCAM	0.0921835	0.000559623	0.0115014	0.131082	6.79165e-05	0.00422149	0.0388986	0.309746	0.554507
ENSG00000210195	MT-TT	0.0442315	0.0800826	0.23156	0.126342	6.81235e-05	0.00422149	0.0821108	0.0326875	0.175605
ENSG00000081913	PHLPP1	-0.0538365	0.000340387	0.00872083	-0.0752458	6.86878e-05	0.00423422	-0.0214093	0.324953	0.568192
ENSG00000142330	CAPN10	0.00600538	0.581205	0.753166	-0.0606089	6.88118e-05	0.00423422	-0.0666143	0.000391223	0.0291952	Up in females; down in males
ENSG00000149294	NCAM1	-0.0156107	0.372642	0.583537	-0.0943312	6.97695e-05	0.00427814	-0.0787204	0.00592161	0.0822878
ENSG00000064205	CCN5	0.0421266	0.0312591	0.129132	0.106535	7.08911e-05	0.00428696	0.0644081	0.0388156	0.192454
ENSG00000162777	DENND2D	-0.0238203	0.116506	0.291071	-0.0799612	7.05035e-05	0.00428696	-0.0561408	0.0194403	0.139059
ENSG00000134824	FADS2	-0.0064096	0.845064	0.920433	0.186724	7.05393e-05	0.00428696	0.193133	0.000711227	0.038505	Up in males; down in females
ENSG00000235169	SMIM1	-0.00194847	0.941245	0.971949	-0.145068	7.07048e-05	0.00428696	-0.143119	0.00133312	0.0465268	Down in females; down in males
ENSG00000198743	SLC5A3	0.00919166	0.638264	0.792946	0.10859	7.17469e-05	0.0043238	0.0993986	0.00256635	0.0625697
ENSG00000184845	DRD1	0.116257	0.00184211	0.0226226	0.202925	7.31305e-05	0.00434742	0.0866687	0.134874	0.358486
ENSG00000235314	LINC00957	0.0176468	0.249422	0.461112	-0.0804928	7.28974e-05	0.00434742	-0.0981396	0.000146971	0.0207525	Up in females; down in males
ENSG00000100722	ZC3H14	-0.00514697	0.45497	0.65277	-0.0379464	7.27605e-05	0.00434742	-0.0327994	0.00427667	0.0734015
ENSG00000161526	SAP30BP	-0.00244165	0.711651	0.839176	-0.0365501	7.30852e-05	0.00434742	-0.0341085	0.00220755	0.05848
ENSG00000214655	ZSWIM8	0.0105021	0.221921	0.430132	-0.0472825	7.36451e-05	0.00434853	-0.0577846	0.000112909	0.0181838	Up in females; down in males
ENSG00000235437	LINC01278	-0.00266933	0.836818	0.915881	-0.0729395	7.35184e-05	0.00434853	-0.0702702	0.00155199	0.0502162
ENSG00000118482	PHF3	-0.0378225	0.000401351	0.00952435	-0.0544608	7.46357e-05	0.00439223	-0.0166382	0.289904	0.536518
ENSG00000218891	ZNF579	-0.0136273	0.332539	0.54717	-0.0757045	7.59799e-05	0.00440248	-0.0620773	0.00694516	0.0872438
ENSG00000172943	PHF8	-0.00702637	0.515615	0.702154	-0.0597115	7.54821e-05	0.00440248	-0.0526851	0.00363658	0.0698001
ENSG00000148842	CNNM2	-0.00614804	0.574751	0.748842	-0.0607461	7.55457e-05	0.00440248	-0.0545981	0.00308391	0.0662775
ENSG00000134317	GRHL1	0.0104026	0.58281	0.754409	0.11741	7.6065e-05	0.00440248	0.107007	0.00191497	0.0552642
ENSG00000196569	LAMA2	-0.00634005	0.61347	0.775941	-0.0693163	7.56439e-05	0.00440248	-0.0629763	0.00285046	0.0649202
ENSG00000182378	PLCXD1	-0.0440714	0.0167589	0.0880205	-0.0976274	7.64236e-05	0.00440534	-0.0535559	0.062357	0.24183
ENSG00000074219	TEAD2	0.00284848	0.770425	0.875287	-0.0541353	7.68149e-05	0.00440534	-0.0569838	0.000682421	0.0382352	Up in females; down in males
ENSG00000272047	GTF2H5	-0.000670826	0.948416	0.974925	0.0572383	7.68679e-05	0.00440534	0.0579091	0.00105294	0.0431645	Up in males; down in females
ENSG00000116698	SMG7	0.00105117	0.894308	0.946833	-0.0437473	7.78996e-05	0.00444992	-0.0447984	0.000930245	0.0413005	Up in females; down in males
ENSG00000196743	GM2A	0.0325738	0.0233715	0.108201	0.0769821	7.8566e-05	0.00447342	0.0444083	0.0502052	0.217247
ENSG00000153291	SLC25A27	-0.0350259	0.0615216	0.196604	-0.102172	7.91941e-05	0.00449459	-0.0671459	0.026449	0.158414
ENSG00000143409	MINDY1	-0.0428291	8.29142e-05	0.00400569	-0.0537171	8.13236e-05	0.00460056	-0.010888	0.484368	0.700224
ENSG00000137168	PPIL1	0.0283103	0.0637107	0.200826	0.0816041	8.18208e-05	0.0046138	0.0532939	0.0287328	0.164831
ENSG00000063660	GPC1	0.0777883	1.72032e-05	0.00171417	0.087383	8.50277e-05	0.00468297	0.0095947	0.704879	0.849877
ENSG00000138678	GPAT3	-0.200164	0.000126062	0.00508438	-0.246738	8.39242e-05	0.00468297	-0.0465737	0.523425	0.727434
ENSG00000013573	DDX11	0.00984997	0.358382	0.57141	-0.0555469	8.46086e-05	0.00468297	-0.0653969	0.000267899	0.0257708	Up in females; down in males
ENSG00000177303	CASKIN2	0.00915731	0.384209	0.594693	-0.0576542	8.43236e-05	0.00468297	-0.0668116	0.000248158	0.0251112	Up in females; down in males
ENSG00000196123	KIAA0895L	-0.00819756	0.552337	0.731526	-0.077517	8.51838e-05	0.00468297	-0.0693195	0.00322912	0.0674191
ENSG00000185122	HSF1	-0.00281092	0.737904	0.855635	-0.04602	8.45722e-05	0.00468297	-0.043209	0.00229725	0.0597728
ENSG00000165821	SALL2	-0.00361383	0.788982	0.886914	-0.0723167	8.39269e-05	0.00468297	-0.0687029	0.00223313	0.058846
ENSG00000142961	MOB3C	-0.000799775	0.9196	0.960514	-0.0433453	8.47236e-05	0.00468297	-0.0425455	0.00153333	0.0500919
ENSG00000122642	FKBP9	0.0277205	0.000804696	0.0141544	0.0421071	8.7029e-05	0.00476691	0.0143867	0.242438	0.487964
ENSG00000110906	KCTD10	0.0259042	0.00774794	0.0550813	0.050827	8.75261e-05	0.00476691	0.0249228	0.096822	0.300512
ENSG00000172878	METAP1D	-0.0158354	0.095228	0.257128	-0.0503154	8.73689e-05	0.00476691	-0.0344801	0.0231273	0.150562
ENSG00000139211	AMIGO2	-0.0369233	0.027667	0.119654	0.0908228	8.88086e-05	0.00480691	0.127746	1.66089e-05	0.0135928	Up in males; down in females
ENSG00000115233	PSMD14	-0.00324495	0.815086	0.90272	0.0758002	8.86984e-05	0.00480691	0.0790452	0.000858923	0.0408601	Up in males; down in females
ENSG00000087086	FTL	0.0696309	0.000186138	0.00622384	0.0943433	8.93233e-05	0.00481989	0.0247125	0.366541	0.606991
ENSG00000172301	COPRS	-0.0189375	0.0828532	0.236106	0.0587754	9.05721e-05	0.00485738	0.077713	4.66049e-05	0.0158103	Up in males; down in females
ENSG00000185033	SEMA4B	-0.00252726	0.862495	0.930289	-0.0792824	9.04088e-05	0.00485738	-0.0767552	0.00184067	0.0538949
ENSG00000279528	RP11_1148L68	-0.017444	0.237188	0.447892	0.0778746	9.18196e-05	0.00490927	0.0953187	0.000155341	0.0212199	Up in males; down in females
ENSG00000261971	MMP25-AS1	0.0268925	0.189487	0.391175	-0.117696	9.26276e-05	0.00493742	-0.144588	9.7663e-05	0.0177477	Up in females; down in males
ENSG00000172349	IL16	0.015248	0.159881	0.353683	-0.0582029	9.29294e-05	0.0049385	-0.0734509	9.48696e-05	0.0177477	Up in females; down in males
ENSG00000099804	CDC34	-0.022827	0.0116204	0.0707265	-0.0469527	9.439e-05	0.00500096	-0.0241258	0.0847341	0.281543
ENSG00000188613	NANOS1	0.0435435	0.0614998	0.196595	0.126758	9.60291e-05	0.00507248	0.0832147	0.0280049	0.163435
ENSG00000197956	S100A6	0.0159784	0.226593	0.436197	0.0717761	9.63572e-05	0.00507452	0.0557976	0.0105661	0.105663
ENSG00000168453	HR	-0.0338047	0.134044	0.318699	-0.123075	9.66837e-05	0.00507647	-0.0892705	0.0161375	0.127419
ENSG00000099957	P2RX6	0.162191	1.30137e-05	0.00150824	0.184511	9.77908e-05	0.00510468	0.0223198	0.675036	0.830604
ENSG00000280302	RP11_64C121	-0.120121	0.000158215	0.00572087	-0.145415	9.78031e-05	0.00510468	-0.0252939	0.564804	0.758895
ENSG00000241684	ADAMTS9-AS2	-0.0550709	0.0248406	0.112016	-0.124278	9.88081e-05	0.00514183	-0.0692072	0.0665147	0.250638
ENSG00000122863	CHST3	0.0652591	1.39027e-06	0.000427738	0.0622176	9.94983e-05	0.00516243	-0.00304154	0.867649	0.937925
ENSG00000176658	MYO1D	0.0376873	0.0101957	0.0650659	0.0750573	0.000100347	0.00519111	0.03737	0.0969582	0.300757
ENSG00000181104	F2R	0.0631039	7.08467e-05	0.00374228	0.0771141	0.000101763	0.00519493	0.0140102	0.536989	0.738745
ENSG00000226608	FTLP3	0.056162	0.00559409	0.0448781	0.0986147	0.000101961	0.00519493	0.0424527	0.15665	0.387307
ENSG00000119812	FAM98A	0.0233258	0.0370871	0.143988	0.0591895	0.000101219	0.00519493	0.0358637	0.0438197	0.203392
ENSG00000189091	SF3B3	-0.0107227	0.0887849	0.246053	-0.0334689	0.000101621	0.00519493	-0.0227462	0.0249995	0.154226
ENSG00000115902	SLC1A4	0.0260091	0.146931	0.336038	0.0954853	0.000101571	0.00519493	0.0694763	0.0170145	0.130698
ENSG00000114279	FGF12	-0.0103837	0.552467	0.731602	0.0907614	0.000102198	0.00519493	0.101145	0.000555868	0.0351922	Up in males; down in females
ENSG00000178252	WDR6	-0.0111461	0.242799	0.453989	-0.0510833	0.000102666	0.00520361	-0.0399372	0.0107902	0.10663
ENSG00000176273	SLC35G1	0.0268024	0.0923797	0.252281	0.0905305	0.000103778	0.00524484	0.0637281	0.0178741	0.133377
ENSG00000128617	OPN1SW	0.0491685	0.0288873	0.122544	0.115252	0.000104517	0.00526698	0.0660839	0.0588589	0.235288
ENSG00000126767	ELK1	-0.00992899	0.263931	0.476793	-0.0479244	0.000106128	0.00533284	-0.0379954	0.00974834	0.10184
ENSG00000143842	SOX13	0.0242707	0.0272455	0.118549	-0.057375	0.000107211	0.0053719	-0.0816457	1.96959e-05	0.0135928	Up in females; down in males
ENSG00000170264	FAM161A	-0.0742322	0.00196118	0.0233669	-0.115581	0.000108033	0.00539765	-0.0413484	0.237756	0.48339
ENSG00000239264	TXNDC5	0.00793895	0.276547	0.489771	0.0391881	0.000108757	0.00541839	0.0312491	0.00955062	0.101755
ENSG00000123243	ITIH5	0.0666861	0.000283198	0.00780887	0.0899601	0.000109598	0.00544481	0.023274	0.383919	0.621578
ENSG00000173114	LRRN3	-0.00552261	0.82843	0.910915	0.153868	0.000110427	0.00547048	0.15939	0.000707276	0.038505	Up in males; down in females
ENSG00000076924	XAB2	-0.010371	0.134036	0.318699	-0.0365711	0.000111655	0.00551574	-0.0262001	0.0194487	0.139059
ENSG00000186081	KRT5	0.101156	0.00503039	0.0419958	0.213611	0.000112744	0.00553878	0.112455	0.0664422	0.250634
ENSG00000274248	AJ0119321	0.0978457	0.0100062	0.0643483	0.209258	0.000112753	0.00553878	0.111412	0.0706021	0.257938
ENSG00000167674	HDGFL2	0.00182789	0.826979	0.910004	-0.0445767	0.000113111	0.00554088	-0.0464045	0.00108156	0.043896	Up in females; down in males
ENSG00000166925	TSC22D4	0.0171151	0.0614024	0.196356	-0.0480569	0.000114235	0.00558035	-0.065172	4.25693e-05	0.0158103	Up in females; down in males
ENSG00000141429	GALNT1	0.0197975	0.163346	0.358432	0.0750785	0.000117843	0.0057406	0.0552809	0.0168415	0.130051
ENSG00000117519	CNN3	0.0183289	0.038024	0.146074	0.0456996	0.000121323	0.00587952	0.0273708	0.0498429	0.216467
ENSG00000188001	TPRG1	-0.0233598	0.156303	0.348961	0.0880287	0.000121366	0.00587952	0.111388	0.00011027	0.0181838	Up in males; down in females
ENSG00000248890	HHIP-AS1	-0.0433449	0.0829466	0.236142	-0.127007	0.000122136	0.00589125	-0.0836618	0.0336246	0.178335
ENSG00000076554	TPD52	0.0264492	0.195186	0.398206	0.107153	0.000122279	0.00589125	0.0807039	0.0151368	0.123774
ENSG00000176058	TPRN	0.00794501	0.509048	0.696347	-0.0613727	0.000124782	0.00599533	-0.0693177	0.000572384	0.0357221	Up in females; down in males
ENSG00000132471	WBP2	-0.0217788	0.045711	0.1639	-0.0566656	0.000125555	0.00601599	-0.0348868	0.0441783	0.204122
ENSG00000158321	AUTS2	-0.00483166	0.641802	0.795314	-0.0556423	0.000126548	0.00604707	-0.0508106	0.00369799	0.0701845
ENSG00000130939	UBE4B	-0.0226939	0.00219034	0.0250625	-0.0369642	0.000128529	0.00605918	-0.0142704	0.201084	0.441582
ENSG00000114626	ABTB1	-0.0227692	0.03767	0.145351	-0.0565445	0.000128335	0.00605918	-0.0337754	0.0511883	0.219323
ENSG00000182979	MTA1	0.011746	0.173713	0.371966	-0.0454461	0.000127299	0.00605918	-0.0571921	0.00013196	0.0194469	Up in females; down in males
ENSG00000078246	TULP3	-0.00590347	0.579611	0.7521	-0.0564902	0.000128513	0.00605918	-0.0505868	0.00450289	0.0745678
ENSG00000170166	HOXD4	-0.000735905	0.955489	0.978476	-0.0717226	0.000128462	0.00605918	-0.0709867	0.00174165	0.0529346
ENSG00000103966	EHD4	0.0365129	0.000120114	0.00494471	0.0455982	0.000130817	0.00613405	0.00908533	0.50653	0.716719
ENSG00000143442	POGZ	-0.000831041	0.926544	0.964951	-0.0478273	0.000130674	0.00613405	-0.0469962	0.00204876	0.056898
ENSG00000133315	MACROD1	-0.0341425	0.00514935	0.042615	-0.0606863	0.000132926	0.00621634	-0.0265439	0.151472	0.381333
ENSG00000175938	ORAI3	-0.0121828	0.169531	0.366397	-0.0463711	0.000133372	0.00622059	-0.0341883	0.017767	0.133291
ENSG00000100889	PCK2	-0.079193	6.55578e-05	0.00354842	-0.0927342	0.000133984	0.00623256	-0.0135412	0.628876	0.801264
ENSG00000223756	TSSC2	-0.0391899	0.00341644	0.03312	-0.065553	0.000136447	0.00632178	-0.0263632	0.188594	0.426208
ENSG00000143437	ARNT	-0.0173197	0.0246742	0.111668	-0.0394843	0.000136623	0.00632178	-0.0221645	0.0671892	0.252042
ENSG00000091844	RGS17	-0.134229	0.000115774	0.0048689	-0.150928	0.000138876	0.00640913	-0.016699	0.723687	0.860427
ENSG00000041357	PSMA4	0.000857054	0.918926	0.959981	0.0445189	0.000139387	0.00641583	0.0436619	0.00217101	0.0582187
ENSG00000179134	SAMD4B	0.018466	0.017526	0.0905044	-0.0395761	0.000140258	0.00643901	-0.0580421	1.69486e-05	0.0135928	Up in females; down in males
ENSG00000122644	ARL4A	0.0214718	0.215564	0.422755	0.0894708	0.000141457	0.00647712	0.067999	0.0155906	0.12524
ENSG00000155463	OXA1L	-0.0199451	0.00961329	0.0629869	-0.0388612	0.000144077	0.00657988	-0.0189161	0.111953	0.323821
ENSG00000135821	GLUL	-0.119151	1.51246e-07	0.000126305	-0.098453	0.000145577	0.00663111	0.0206982	0.487464	0.702163
ENSG00000160972	PPP1R16A	-0.0414711	0.0122988	0.0732409	-0.0830365	0.000148554	0.00669714	-0.0415654	0.104165	0.311166
ENSG00000078053	AMPH	-0.0319713	0.0978086	0.261275	-0.0868854	0.000147442	0.00669714	-0.054914	0.0538346	0.224464
ENSG00000115274	INO80B	-0.0129086	0.124146	0.303267	-0.0426975	0.000148481	0.00669714	-0.0297889	0.0263757	0.158245
ENSG00000118058	KMT2A	-0.0169067	0.125693	0.305449	-0.0572528	0.000148305	0.00669714	-0.0403461	0.0239755	0.152263
ENSG00000100181	TPTEP1	0.0416393	0.00359358	0.034152	0.0716022	0.000150515	0.00669944	0.0299629	0.170162	0.405177
ENSG00000173950	XXYLT1	0.0286603	0.0103147	0.0655158	0.0563016	0.000149682	0.00669944	0.0276413	0.109908	0.320016
ENSG00000254986	DPP3	0.0278597	0.0188735	0.0948653	0.0607013	0.000149941	0.00669944	0.0328416	0.078312	0.270817
ENSG00000100813	ACIN1	0.0100583	0.210874	0.417202	-0.0418314	0.000149925	0.00669944	-0.0518897	0.000186668	0.0221822	Up in females; down in males
ENSG00000214548	MEG3	-0.0178194	0.409695	0.616536	-0.114758	0.000150502	0.00669944	-0.0969385	0.00737567	0.0897203
ENSG00000167701	GPT	-0.0872788	4.24869e-05	0.00276809	-0.0998264	0.000152587	0.00677447	-0.0125476	0.678284	0.832373
ENSG00000077274	CAPN6	-0.0761314	0.00314923	0.0313262	-0.148436	0.000152997	0.00677551	-0.072305	0.0957937	0.298868
ENSG00000185920	PTCH1	-0.0083839	0.510221	0.697245	-0.0682488	0.000154601	0.00682931	-0.0598649	0.00548811	0.0798228
ENSG00000189184	PCDH18	-0.0629749	0.000688795	0.0128641	-0.0899583	0.000156377	0.00683263	-0.0269834	0.325603	0.568622
ENSG00000173653	RCE1	-0.0240788	0.0421916	0.156265	-0.0595787	0.000155704	0.00683263	-0.0354999	0.056315	0.229984
ENSG00000135439	AGAP2	0.0265365	0.167266	0.363037	-0.0983232	0.000156272	0.00683263	-0.12486	0.000152954	0.0211209	Up in females; down in males
ENSG00000055483	USP36	0.00514705	0.495875	0.685916	-0.0394798	0.000156624	0.00683263	-0.0446269	0.000575403	0.0357831	Up in females; down in males
ENSG00000173621	LRFN4	0.00622002	0.556583	0.734833	-0.0545783	0.000155664	0.00683263	-0.0607983	0.000709939	0.038505	Up in females; down in males
ENSG00000196353	CPNE4	-0.0969645	0.00118964	0.0175908	-0.148344	0.000157977	0.00683987	-0.0513791	0.254795	0.501907
ENSG00000104611	SH2D4A	0.0539586	0.00146514	0.0195989	0.0857397	0.000159253	0.00683987	0.0317811	0.220879	0.462416
ENSG00000248098	BCKDHA	-0.0316049	0.0105617	0.0665701	-0.0618442	0.000157926	0.00683987	-0.0302393	0.113201	0.325712
ENSG00000113389	NPR3	0.0693423	0.0408265	0.153061	0.170683	0.000159411	0.00683987	0.101341	0.05725	0.232173
ENSG00000169592	INO80E	0.013027	0.195877	0.399012	-0.0522283	0.000158322	0.00683987	-0.0652553	0.000178678	0.0220124	Up in females; down in males
ENSG00000204859	ZBTB48	-0.0118563	0.240492	0.451529	-0.0519994	0.000158985	0.00683987	-0.0401431	0.0147722	0.122198
ENSG00000109919	MTCH2	-0.00413068	0.743942	0.859001	0.0660669	0.00015991	0.00683987	0.0701976	0.00112231	0.0443612	Up in males; down in females
ENSG00000157613	CREB3L1	-0.00652492	0.746001	0.860415	-0.108885	0.000159745	0.00683987	-0.10236	0.00310389	0.0664627
ENSG00000135677	GNS	0.00405712	0.760417	0.868532	0.0687165	0.000160353	0.00684211	0.0646594	0.00357078	0.0694654
ENSG00000078687	TNRC6C	-0.00390763	0.695546	0.82843	-0.0521286	0.000160847	0.00684653	-0.048221	0.00397369	0.071903
ENSG00000187134	AKR1C1/AKR1C2	0.00628356	0.671935	0.813456	0.0774828	0.000161788	0.00685331	0.0711993	0.00419926	0.0733011
ENSG00000171307	ZDHHC16	0.000577996	0.95291	0.977319	-0.05129	0.000161777	0.00685331	-0.051868	0.00180564	0.0535319
ENSG00000141568	FOXK2	0.0129654	0.0868981	0.243013	-0.0386541	0.000166566	0.0070387	-0.0516196	8.06419e-05	0.0174529	Up in females; down in males
ENSG00000119383	PTPA	0.0193642	0.0168065	0.0881651	0.0405786	0.000168953	0.00712242	0.0212144	0.0926107	0.29417
ENSG00000183111	ARHGEF37	0.0346241	0.000986618	0.0160504	0.0508426	0.000169359	0.00712243	0.0162185	0.29933	0.544878
ENSG00000103742	IGDCC4	-0.0391061	0.0764228	0.224983	-0.117103	0.000171021	0.00715799	-0.0779965	0.0317072	0.172954
ENSG00000250073	LOC101929340	-0.0182809	0.272388	0.485914	-0.0903648	0.000170687	0.00715799	-0.0720839	0.0107907	0.10663
ENSG00000154493	C10orf90	0.0804639	0.00110037	0.0168606	0.123282	0.000171496	0.00716076	0.0428177	0.25379	0.50088
ENSG00000274370	AC1448313	0.0404548	0.0493429	0.171658	0.109645	0.000173836	0.00724124	0.0691902	0.040768	0.197295
ENSG00000012822	CALCOCO1	-0.0110556	0.224963	0.434109	-0.0468517	0.000175239	0.00728239	-0.0357961	0.0162346	0.127835
ENSG00000176720	BOK	-0.0694541	6.90706e-06	0.00100941	-0.0693338	0.000178758	0.0073936	0.000120332	0.995491	0.998036
ENSG00000173692	PSMD1	0.0174281	0.0643069	0.201889	0.0477378	0.000178457	0.0073936	0.0303097	0.0436744	0.203053
ENSG00000242265	PEG10	-0.00673659	0.697006	0.829509	0.0992144	0.000179292	0.00739824	0.105951	0.000801043	0.040147	Up in males; down in females
ENSG00000144134	RABL2A	0.0103238	0.322021	0.537314	-0.0539296	0.000181911	0.00745765	-0.0642533	0.000354996	0.0283858	Up in females; down in males
ENSG00000139318	DUSP6	0.0163309	0.329765	0.544872	-0.0859788	0.000182008	0.00745765	-0.10231	0.00037395	0.0288701	Up in females; down in males
ENSG00000100296	THOC5	-0.00136318	0.847737	0.921741	-0.0362942	0.000181269	0.00745765	-0.0349311	0.00321351	0.0673135
ENSG00000103187	COTL1	0.0560597	0.000255962	0.0073587	0.0726657	0.000183832	0.00751483	0.016606	0.457973	0.678907
ENSG00000119711	ALDH6A1	-0.097699	1.38206e-06	0.000427738	-0.0887462	0.000186038	0.00754068	0.00895279	0.743327	0.87265
ENSG00000115170	ACVR1	-0.0396905	0.00045854	0.0102115	-0.0533234	0.000185648	0.00754068	-0.0136329	0.409565	0.641642
ENSG00000188706	ZDHHC9	-0.00589607	0.420397	0.625003	-0.037388	0.000186184	0.00754068	-0.0314919	0.0090144	0.0989921
ENSG00000074370	ATP2A3	0.00282433	0.835889	0.915498	-0.0719867	0.000185602	0.00754068	-0.074811	0.00144507	0.0483025	Up in females; down in males
ENSG00000167524	RSKR	0.0151694	0.322762	0.538049	-0.0814533	0.000186993	0.00755599	-0.0966227	0.000338949	0.0283055	Up in females; down in males
ENSG00000110844	PRPF40B	0.00844661	0.464598	0.660963	-0.0587074	0.000191767	0.00773106	-0.067154	0.000630518	0.0363136	Up in females; down in males
ENSG00000182742	HOXB4	0.00633583	0.57631	0.749503	-0.0579449	0.000192602	0.00774695	-0.0642807	0.000860617	0.0408601	Up in females; down in males
ENSG00000226482	ADIPOQ-AS1	-0.105691	0.000190511	0.00623533	-0.134008	0.000193125	0.00775019	-0.0283176	0.49302	0.70679
ENSG00000142599	RERE	-0.000684299	0.945779	0.97418	-0.0519242	0.000193838	0.00776105	-0.0512399	0.00258052	0.0625697
ENSG00000172819	RARG	-0.00948081	0.495907	0.685916	-0.0718754	0.000195073	0.0077927	-0.0623946	0.0072012	0.0884986
ENSG00000170085	SIMC1	0.00174984	0.862945	0.930474	-0.0511615	0.000195552	0.00779409	-0.0529113	0.00182869	0.0538949
ENSG00000206127	GOLGA8K (includes others)	0.0206367	0.377994	0.588849	-0.119226	0.000197947	0.00787166	-0.139863	0.00047847	0.0321491	Up in females; down in males
ENSG00000180357	ZNF609	-0.000640899	0.935397	0.969251	-0.0407944	0.000198711	0.00788413	-0.0401535	0.00267039	0.0630291
ENSG00000180318	ALX1	-0.0490674	0.0814895	0.233854	-0.146511	0.00019981	0.00789206	-0.0974432	0.0344983	0.180112
ENSG00000106089	STX1A	0.0281834	0.097529	0.260726	-0.0823507	0.00019954	0.00789206	-0.110534	0.000112461	0.0181838	Up in females; down in males
ENSG00000215244	LINC02649	-0.0736516	0.0355635	0.140058	-0.184127	0.000201725	0.00794979	-0.110476	0.0536859	0.224004
ENSG00000060709	RIMBP2	-0.146119	0.000123037	0.00502042	-0.165645	0.000204258	0.0079957	-0.0195262	0.710943	0.853375
ENSG00000270504	RP11_420L95	0.0473424	0.00196454	0.0233733	0.0730749	0.00020387	0.0079957	0.0257325	0.260714	0.508186
ENSG00000184349	EFNA5	-0.00988597	0.430218	0.631629	0.0633877	0.000204131	0.0079957	0.0732737	0.000592483	0.035996	Up in males; down in females
ENSG00000074800	ENO1	0.0252666	0.0111828	0.0689836	0.0489188	0.000206812	0.00800631	0.0236521	0.124593	0.342851
ENSG00000280241	RP11_290O122	0.0555012	0.0406172	0.152659	0.140877	0.000206274	0.00800631	0.0853761	0.0527082	0.222145
ENSG00000073792	IGF2BP2	-0.0233124	0.0659965	0.205319	-0.0592892	0.000206597	0.00800631	-0.0359767	0.0627842	0.242842
ENSG00000034971	MYOC	-0.0221918	0.23793	0.448667	-0.0967438	0.00020557	0.00800631	-0.074552	0.0161736	0.127534
ENSG00000131067	GGT7	-0.00758111	0.409331	0.616281	-0.0470983	0.000205314	0.00800631	-0.0395172	0.00949159	0.101249
ENSG00000112290	WASF1	-0.0069091	0.504613	0.692472	-0.0548684	0.000208623	0.00805862	-0.0479593	0.00653135	0.0858622
ENSG00000121075	TBX4	-0.12198	1.52922e-05	0.00164518	-0.146867	0.000210114	0.00809839	-0.0248873	0.566641	0.760027
ENSG00000249471	ZNF324B	-0.0270281	0.0171132	0.0891073	-0.056269	0.000211008	0.00811503	-0.0292409	0.0992456	0.304225
ENSG00000170275	CRTAP	0.0335503	0.000991298	0.0161116	0.0486546	0.000213244	0.00818306	0.0151043	0.320135	0.563583
ENSG00000007545	CRAMP1	6.03511e-05	0.994799	0.9981	-0.0476765	0.000214058	0.00819635	-0.0477368	0.00238802	0.0608856
ENSG00000254109	RBPMS-AS1	-0.0809955	0.00033693	0.00870212	-0.10882	0.000214851	0.00820881	-0.0278243	0.408166	0.640594
ENSG00000070831	CDC42	-0.00338556	0.661238	0.806126	0.0394561	0.00021661	0.00825802	0.0428417	0.00114337	0.0443612	Up in males; down in females
ENSG00000083857	FAT1	0.0469836	0.00127123	0.0182378	0.0688443	0.000217784	0.00826684	0.0218608	0.312502	0.55655
ENSG00000226009	KCNIP2-AS1	-0.0833247	0.00355719	0.0339589	-0.140625	0.000217494	0.00826684	-0.0573001	0.192148	0.431127
ENSG00000116128	BCL9	0.0249851	0.0175768	0.0906188	-0.0516511	0.000220188	0.00830666	-0.0766362	2.46222e-05	0.0135928	Up in females; down in males
ENSG00000269951	RP11_797A186	0.00647555	0.779362	0.880422	0.130409	0.000220254	0.00830666	0.123934	0.00286841	0.0649563
ENSG00000139613	SMARCC2	0.00230938	0.837797	0.916306	-0.0575207	0.000219992	0.00830666	-0.0598301	0.00176358	0.0529746
ENSG00000250451	HOXC-AS1	-0.0253624	0.116845	0.29148	-0.0768991	0.000222184	0.00836145	-0.0515367	0.0406504	0.197156
ENSG00000126561	STAT5A	-0.0524346	4.10496e-05	0.0026962	-0.0580712	0.000224304	0.00840518	-0.00563652	0.755918	0.879126
ENSG00000146700	SSC4D	0.00355252	0.853168	0.925216	0.0974941	0.000223921	0.00840518	0.0939416	0.00355124	0.0694654
ENSG00000119655	NPC2	0.0193084	0.0632178	0.200009	0.0517863	0.000225437	0.00842961	0.0324779	0.0500227	0.216979
ENSG00000149634	SPATA25	0.0252675	0.301414	0.515959	-0.128477	0.00022759	0.00849201	-0.153744	0.000358987	0.0283858	Up in females; down in males
ENSG00000185418	TARS3	-0.0312939	0.00316594	0.0314745	-0.0500579	0.000228546	0.00849356	-0.0187639	0.23757	0.483177
ENSG00000166987	MBD6	0.0209467	0.145265	0.334114	-0.0724186	0.0002286	0.00849356	-0.0933652	0.000172091	0.0218693	Up in females; down in males
ENSG00000130254	SAFB2	0.0168639	0.0604807	0.194579	-0.0444326	0.000230545	0.0085477	-0.0612965	7.45695e-05	0.0174529	Up in females; down in males
ENSG00000267279	RP11_879F142	0.0446316	0.11708	0.291817	0.136014	0.000232226	0.00855576	0.0913824	0.0402416	0.196113
ENSG00000137393	RNF144B	0.0223426	0.13946	0.326574	0.0750983	0.00023153	0.00855576	0.0527557	0.0300079	0.168438
ENSG00000140320	BAHD1	-0.00446139	0.577939	0.750636	-0.040394	0.000231815	0.00855576	-0.0359326	0.00689086	0.0870464
ENSG00000075234	TTC38	-0.0499929	0.00015464	0.00566164	-0.0612594	0.000235297	0.00864092	-0.0112664	0.557027	0.753803
ENSG00000133937	GSC	0.0353969	0.00344615	0.0333344	-0.0556664	0.000236843	0.00864092	-0.0910633	7.48733e-06	0.0101004	Up in females; down in males
ENSG00000068976	PYGM	-0.0632565	0.0238183	0.109489	-0.141958	0.000237001	0.00864092	-0.0787018	0.0791497	0.2719
ENSG00000246273	SBF2-AS1	-0.0226244	0.088132	0.244997	0.0652258	0.000236963	0.00864092	0.0878502	0.000110269	0.0181838	Up in males; down in females
ENSG00000127511	SIN3B	0.00930184	0.248994	0.460855	-0.0405653	0.000235969	0.00864092	-0.0498671	0.000322738	0.027475	Up in females; down in males
ENSG00000122694	GLIPR2	0.0600053	0.00146346	0.0195989	0.0891952	0.000240234	0.00871534	0.0291899	0.300494	0.545863
ENSG00000165929	TC2N	-0.0625266	0.00174595	0.0219224	-0.0973348	0.000242024	0.00871534	-0.0348082	0.253824	0.50088
ENSG00000140326	CDAN1	-0.0302124	0.00910797	0.0609178	-0.0563673	0.000241481	0.00871534	-0.0261549	0.144113	0.37079
ENSG00000133422	MORC2	0.0140885	0.0591923	0.192337	-0.0368786	0.00024174	0.00871534	-0.0509671	7.56753e-05	0.0174529	Up in females; down in males
ENSG00000173064	HECTD4	-0.00284755	0.744757	0.85946	-0.0442876	0.000241416	0.00871534	-0.04144	0.00469484	0.0755125
ENSG00000270392	PFN1P2	0.00555805	0.793233	0.889445	-0.105688	0.00024004	0.00871534	-0.111246	0.00178435	0.0533087
ENSG00000099960	SLC7A4	0.0654904	0.0181875	0.0924506	0.166068	0.000243102	0.00873624	0.100578	0.0442524	0.204153
ENSG00000085741	WNT11	-0.0119156	0.303289	0.518198	-0.0576052	0.000244365	0.00876364	-0.0456897	0.0155407	0.125132
ENSG00000143434	SEMA6C	0.0207215	0.0619479	0.197632	-0.0554033	0.000246104	0.00879617	-0.0761248	7.87286e-05	0.0174529	Up in females; down in males
ENSG00000074855	ANO8	-0.0152403	0.133184	0.317258	-0.0512143	0.000246275	0.00879617	-0.035974	0.0295492	0.167268
ENSG00000111667	USP5	0.0316337	0.00175893	0.0220174	0.0477185	0.000247493	0.00880383	0.0160848	0.287993	0.534787
ENSG00000138031	ADCY3	-0.000223299	0.986137	0.994317	-0.0653454	0.000247269	0.00880383	-0.0651221	0.0027714	0.0642035
ENSG00000164543	STK17A	0.0510848	0.000425228	0.00980195	0.0687538	0.0002508	0.00888542	0.0176689	0.412715	0.644734
ENSG00000116260	QSOX1	0.0302294	0.000658655	0.012528	0.0414971	0.000250743	0.00888542	0.0112677	0.390538	0.627415
ENSG00000112658	SRF	0.0149527	0.0927828	0.253053	-0.0440585	0.000251635	0.00888811	-0.0590112	0.000119229	0.0185037	Up in females; down in males
ENSG00000184675	AMER1	-0.01412	0.184148	0.384866	-0.0531066	0.00025189	0.00888811	-0.0389865	0.0241458	0.152373
ENSG00000115423	DNAH6	-0.0519739	0.0219298	0.104336	-0.108761	0.000252734	0.00889712	-0.0567871	0.105484	0.31285
ENSG00000135046	ANXA1	0.0195085	0.192404	0.394697	0.0742153	0.000253667	0.00889712	0.0547069	0.0240425	0.152263
ENSG00000266968	RP11_116O181	-0.0101238	0.771242	0.875535	0.148784	0.000253548	0.00889712	0.158908	0.00290301	0.0650808
ENSG00000165704	HPRT1	0.00364573	0.816605	0.903577	0.0797434	0.000254564	0.00891076	0.0760976	0.00407593	0.0722747
ENSG00000088756	ARHGAP28	0.0149871	0.419303	0.62385	0.0905471	0.000255425	0.00892309	0.07556	0.0120683	0.111357
ENSG00000166169	POLL	-0.029737	0.00304902	0.0308186	-0.0471955	0.000257267	0.00895294	-0.0174585	0.247073	0.493781
ENSG00000267523	CTD_2537I912	0.0200569	0.432425	0.633899	-0.140298	0.000257301	0.00895294	-0.160355	0.000551089	0.0351922	Up in females; down in males
ENSG00000120645	IQSEC3	-0.0472965	0.021092	0.102039	-0.104858	0.000258444	0.00897491	-0.0575614	0.0823527	0.27755
ENSG00000185052	SLC24A3	0.0320393	0.0518292	0.177075	0.0805774	0.000260177	0.00900584	0.048538	0.0626655	0.24265
ENSG00000235245	RP11_122K1312	0.00399383	0.832698	0.913901	-0.097706	0.000260361	0.00900584	-0.1017	0.00181167	0.0535773
ENSG00000185561	TLCD2	0.0436462	0.00607236	0.0469951	0.0758596	0.000261767	0.00903661	0.0322134	0.184584	0.421546
ENSG00000268061	NAPA-AS1	-0.0316332	0.067101	0.207467	-0.0887824	0.000262781	0.00905382	-0.0571492	0.0438759	0.203392
ENSG00000103591	AAGAB	0.0131187	0.141999	0.329947	0.0439909	0.000265996	0.0091195	0.0308722	0.0318243	0.173324
ENSG00000107798	LIPA	0.0143358	0.375663	0.586434	0.0817728	0.000265785	0.0091195	0.0674371	0.0120607	0.111357
ENSG00000111077	TNS2	0.00120091	0.916149	0.958336	-0.0579119	0.000266248	0.0091195	-0.0591128	0.00232939	0.0603327
ENSG00000070047	PHRF1	0.0138915	0.125356	0.305033	-0.0446885	0.000268244	0.00916997	-0.05858	0.000170025	0.0218693	Up in females; down in males
ENSG00000088970	KIZ	-0.0248376	0.0159785	0.0855343	-0.0492111	0.000271094	0.00924938	-0.0243734	0.125419	0.344096
ENSG00000261794	GOLGA8K (includes others)	-0.0820187	7.81588e-05	0.0039162	-0.0996876	0.00027163	0.00924967	-0.0176689	0.568057	0.760465
ENSG00000075223	SEMA3C	0.00716272	0.757362	0.866419	0.115251	0.000274876	0.00934206	0.108088	0.00513986	0.077579
ENSG00000163083	INHBB	0.0515322	0.000974452	0.0159263	0.0726178	0.000276797	0.00934585	0.0210855	0.363291	0.604408
ENSG00000070476	ZXDC	-0.010955	0.178368	0.377282	-0.0403739	0.000277119	0.00934585	-0.0294189	0.0261889	0.157664
ENSG00000100033	LOC102724788/PRODH	-0.037046	0.198637	0.402265	-0.145994	0.000276751	0.00934585	-0.108948	0.0220231	0.147255
ENSG00000143319	ISG20L2	0.00265989	0.715614	0.84136	-0.0364754	0.000276628	0.00934585	-0.0391353	0.00157802	0.0505754
ENSG00000118705	RPN2	0.0263578	0.00115531	0.0173316	0.0377479	0.000279559	0.00939772	0.01139	0.345374	0.588098
ENSG00000141664	ZCCHC2	0.0106866	0.210376	0.416596	-0.0420075	0.000279729	0.00939772	-0.0526941	0.000307635	0.0272219	Up in females; down in males
ENSG00000049246	PER3	-0.0385755	0.0262284	0.115919	-0.0839002	0.000284712	0.00952862	-0.0453246	0.0955317	0.298516
ENSG00000232725	U5211114	-0.0239494	0.316573	0.532286	-0.109376	0.000284191	0.00952862	-0.0854266	0.0217973	0.146627
ENSG00000154654	NCAM2	-0.184702	3.46362e-09	2.02472e-05	-0.126196	0.000289353	0.0095743	0.0585054	0.146154	0.373684
ENSG00000151327	FAM177A1	0.0297227	0.00989002	0.0638809	0.0544622	0.000287957	0.0095743	0.0247396	0.160802	0.392595
ENSG00000010361	FUZ	-0.0277305	0.0121884	0.072793	-0.0518929	0.000288877	0.0095743	-0.0241624	0.152493	0.382475
ENSG00000179886	TIGD5	-0.0180333	0.151508	0.342341	-0.0605173	0.000287779	0.0095743	-0.042484	0.0339418	0.178911
ENSG00000187595	ZNF385C	0.0116019	0.595806	0.76447	-0.102879	0.000288199	0.0095743	-0.114481	0.00142276	0.0481678	Up in females; down in males
ENSG00000158636	EMSY	0.00597526	0.608677	0.772891	-0.0585908	0.000288639	0.0095743	-0.064566	0.00121741	0.0455475	Up in females; down in males
ENSG00000122691	TWIST1	-0.0593777	0.000115276	0.00486562	-0.0677833	0.000291383	0.00959352	-0.00840562	0.70028	0.847232
ENSG00000159674	SPON2	0.0427156	0.0142301	0.0795264	0.0833014	0.000292122	0.00959352	0.0405857	0.132545	0.355092
ENSG00000170801	HTRA3	0.0155856	0.402344	0.610977	-0.0915788	0.000292011	0.00959352	-0.107164	0.000706758	0.038505	Up in females; down in males
ENSG00000106484	MEST	0.00743104	0.576327	0.749503	0.0660389	0.000291144	0.00959352	0.0586079	0.00794626	0.0935259
ENSG00000160111	CPAMD8	-0.122293	0.000271563	0.00759552	-0.136721	0.00029678	0.00972829	-0.0144287	0.752448	0.877431
ENSG00000107736	CDH23	-0.0354178	0.00848394	0.0583005	-0.0640877	0.000297866	0.00974566	-0.0286698	0.166311	0.400136
ENSG00000147573	TRIM55	-0.175232	0.0020435	0.0239604	-0.250992	0.000300222	0.0097734	-0.07576	0.358184	0.599664
ENSG00000162174	ASRGL1	0.0462665	0.0138242	0.0782915	0.0811144	0.000301099	0.0097734	0.0348478	0.202107	0.442527
ENSG00000158292	GPR153	-0.0142523	0.302993	0.517797	-0.0632087	0.0003015	0.0097734	-0.0489564	0.023263	0.150899
ENSG00000108509	CAMTA2	0.00670076	0.477356	0.671068	-0.0466929	0.000300434	0.0097734	-0.0533937	0.000896371	0.0411201	Up in females; down in males
ENSG00000204851	PNMA8B	0.00897143	0.527195	0.710912	0.0690187	0.000299892	0.0097734	0.0600472	0.00975605	0.10184
ENSG00000135077	HAVCR2	0.0509735	0.0113722	0.0696347	0.0953794	0.000308963	0.00997844	0.0444059	0.152298	0.382261
ENSG00000073050	XRCC1	0.00717415	0.455807	0.653384	-0.0467262	0.000308963	0.00997844	-0.0539003	0.000896748	0.0411201	Up in females; down in males
ENSG00000186854	TRABD2A	-0.0264673	0.17382	0.372086	-0.09163	0.000310085	0.00999627	-0.0651627	0.0339725	0.178965
ENSG00000067560	RHOA	0.0155958	0.0239581	0.109873	0.033181	0.0003109	0.0100041	0.0175852	0.103965	0.311166
ENSG00000264968	RP11_387H174	-0.331025	1.28958e-07	0.000113194	-0.300156	0.000312064	0.0100232	0.0308695	0.734919	0.867313
ENSG00000175084	DES	-0.125659	0.169965	0.366899	-0.453423	0.000315252	0.0101071	-0.327764	0.0283825	0.164272
ENSG00000072274	TFRC	0.0331238	0.126423	0.30648	0.105924	0.000316351	0.0101238	0.0728006	0.0373224	0.188896
ENSG00000148343	MIGA2	-0.029034	0.0157372	0.0847726	-0.057128	0.000318437	0.010172	-0.028094	0.131783	0.353661
ENSG00000166913	YWHAB	-0.00152833	0.841698	0.918706	0.0379165	0.000319377	0.0101835	0.0394449	0.00232355	0.0602783
ENSG00000234353	AP0003474	0.0168156	0.268797	0.482307	-0.0758891	0.000320664	0.010206	-0.0927046	0.000431971	0.0307895	Up in females; down in males
ENSG00000157212	PAXIP1	-0.00803963	0.405158	0.612825	-0.0472869	0.000321928	0.0102276	-0.0392472	0.0133687	0.116698
ENSG00000171860	C3AR1	0.0954401	0.000345188	0.00878273	0.118468	0.000322668	0.0102326	0.0230275	0.549709	0.748931
ENSG00000146966	DENND2A	-0.0184253	0.100704	0.26601	-0.055099	0.000323413	0.0102377	-0.0366737	0.0431159	0.201848
ENSG00000152684	PELO	0.0163523	0.124339	0.30361	0.0530111	0.000327552	0.0103388	0.0366588	0.0352759	0.182542
ENSG00000169032	MAP2K1	0.00422166	0.713138	0.840195	0.0565145	0.000327785	0.0103388	0.0522929	0.00629451	0.0842779
ENSG00000235782	RP3_333A151	0.0754788	0.0112553	0.0692336	0.153829	0.000330241	0.0103789	0.0783504	0.108515	0.317594
ENSG00000176444	CLK2	0.00301146	0.776553	0.878494	-0.0525583	0.00032971	0.0103789	-0.0555698	0.00203677	0.056898
ENSG00000170629	DPY19L2P2	-0.0162332	0.590791	0.761088	-0.143894	0.000332538	0.0104324	-0.127661	0.00936847	0.100454
ENSG00000267122	AC0044901	-0.082065	0.000164227	0.00584726	-0.0986828	0.000340282	0.0106291	-0.0166179	0.600969	0.782768
ENSG00000072518	MARK2	0.023435	0.0149053	0.0818136	-0.0454444	0.000339761	0.0106291	-0.0688795	3.08731e-05	0.014633	Up in females; down in males
ENSG00000060982	BCAT1	0.0509838	0.0263069	0.116091	0.11142	0.000340627	0.0106291	0.0604358	0.0967509	0.300411
ENSG00000187164	SHTN1	0.0409137	0.0123677	0.0734269	0.0768	0.000345992	0.0107613	0.0358863	0.154698	0.385197
ENSG00000112511	PHF1	-0.0102482	0.277351	0.490759	-0.0456419	0.000346089	0.0107613	-0.0353937	0.0210521	0.144941
ENSG00000221926	TRIM16	0.0312387	0.0127427	0.0744692	0.0581419	0.000347251	0.0107763	0.0269032	0.160803	0.392595
ENSG00000007047	MARK4	-0.000196407	0.983897	0.993242	-0.0478068	0.0003478	0.0107763	-0.0476104	0.00363086	0.0698001
ENSG00000185104	FAF1	0.00162798	0.816427	0.903552	0.0343325	0.000348717	0.0107856	0.0327046	0.00525457	0.078306
ENSG00000139083	ETV6	0.0562565	1.0852e-05	0.00134972	0.0556369	0.00035144	0.0108507	-0.000619671	0.97245	0.987485
ENSG00000113761	ZNF346	-0.00277894	0.765689	0.872201	-0.0459522	0.000352374	0.0108604	-0.0431733	0.0057542	0.0815776
ENSG00000184005	ST6GALNAC3	-0.05724	0.00287649	0.0295692	-0.0923894	0.000354338	0.0109018	-0.0351494	0.237795	0.48339
ENSG00000230148	HOXB-AS1	-0.0379043	0.00360473	0.0341894	-0.0594153	0.000356934	0.0109433	-0.0215111	0.270946	0.518223
ENSG00000104213	PDGFRL	-0.0308583	0.0278132	0.119912	-0.0644632	0.000356508	0.0109433	-0.0336049	0.118346	0.333863
ENSG00000115041	KCNIP3	0.0513872	0.00159724	0.0206087	-0.0607548	0.000362217	0.0110781	-0.112142	6.13927e-06	0.0101004	Up in females; down in males
ENSG00000073417	PDE8A	-0.0159163	0.0886653	0.245877	-0.0448884	0.000363228	0.0110781	-0.028972	0.0525989	0.221946
ENSG00000135823	STX6	0.0103752	0.369463	0.581153	0.0565254	0.000362866	0.0110781	0.0461501	0.0154493	0.124642
ENSG00000250067	YJEFN3	0.020696	0.237779	0.448573	-0.0858925	0.000365825	0.011138	-0.106589	0.000421513	0.0307895	Up in females; down in males
ENSG00000179912	R3HDM2	-0.00288269	0.770035	0.875015	-0.0480624	0.000368153	0.0111701	-0.0451797	0.00602567	0.0826838
ENSG00000198668	CALM1 (includes others)	0.0030843	0.789275	0.886914	0.0561436	0.000368012	0.0111701	0.0530593	0.0058175	0.0820397
ENSG00000115290	GRB14	0.0164655	0.452404	0.650632	0.106212	0.000373022	0.0112788	0.089747	0.0128707	0.114401
ENSG00000132005	RFX1	0.0013911	0.880753	0.939761	-0.0444841	0.000372429	0.0112788	-0.0458752	0.00301007	0.0656562
ENSG00000113739	STC2	0.0887767	0.000647984	0.0123653	0.122607	0.00037434	0.0112948	0.0338304	0.391672	0.627972
ENSG00000133895	MEN1	0.00954362	0.331226	0.545932	-0.0473257	0.00037484	0.0112948	-0.0568694	0.000663338	0.0375826	Up in females; down in males
ENSG00000262468	LINC01569	-0.0135127	0.555137	0.733683	-0.109921	0.000381787	0.0114647	-0.0964088	0.0104352	0.104872
ENSG00000182220	ATP6AP2	-0.00500929	0.712669	0.840037	0.066222	0.000381238	0.0114647	0.0712313	0.00198128	0.0561319
ENSG00000261468	RP11_1024P171	0.04907	0.0106235	0.0667603	0.088035	0.000386344	0.0115817	0.038965	0.183246	0.419673
ENSG00000152229	PSTPIP2	-0.0150039	0.384359	0.594743	-0.0813143	0.000388104	0.0116146	-0.0663104	0.0173509	0.13201
ENSG00000148288	GBGT1	0.0113818	0.427817	0.629965	-0.0720362	0.000394854	0.0117965	-0.083418	0.000866444	0.0408601	Up in females; down in males
ENSG00000210127	MT-TA	0.117445	0.00242619	0.0265826	0.147019	0.000395746	0.0118031	0.0295739	0.571103	0.762989
ENSG00000145244	CORIN	0.0692465	0.0266931	0.116971	0.136119	0.000396589	0.0118081	0.0668722	0.151051	0.381095
ENSG00000110046	ATG2A	-0.0126163	0.119355	0.295191	-0.0387215	0.00039899	0.0118595	-0.0261052	0.0449598	0.205413
ENSG00000106636	YKT6	0.0138556	0.114089	0.287179	0.0418092	0.000399693	0.0118603	0.0279536	0.0468607	0.209963
ENSG00000158623	COPG2	0.0112621	0.302206	0.516851	0.0530623	0.000400456	0.0118628	0.0418002	0.0199392	0.140286
ENSG00000100417	PMM1	-0.09628	3.04258e-07	0.000205222	-0.0747911	0.000406791	0.0120302	0.0214889	0.386441	0.623805
ENSG00000164111	ANXA5	0.0265696	0.0345199	0.137759	0.0583656	0.000407917	0.0120333	0.0317961	0.104482	0.311515
ENSG00000049656	CLPTM1L	0.0161753	0.0905898	0.249438	0.0453394	0.000408269	0.0120333	0.0291641	0.0559059	0.229005
ENSG00000131148	EMC8	0.00168609	0.858457	0.928103	0.0458058	0.000410207	0.0120701	0.0441197	0.00532353	0.0785997
ENSG00000160271	RALGDS	-0.00310761	0.749869	0.862155	-0.0471295	0.000411225	0.0120798	-0.0440219	0.00676128	0.0863602
ENSG00000126107	HECTD3	-0.0134947	0.123825	0.302777	-0.0416908	0.000414276	0.0121403	-0.0281961	0.045183	0.205948
ENSG00000230415	LINC01786	0.0152292	0.54996	0.729274	-0.125965	0.000414668	0.0121403	-0.141194	0.00131561	0.0465268	Up in females; down in males
ENSG00000182175	RGMA	0.0213262	0.122755	0.300957	-0.0663356	0.000416673	0.0121786	-0.0876618	0.000232599	0.0244257	Up in females; down in males
ENSG00000118418	HMGN3	-0.020935	0.00463449	0.0398407	-0.0338409	0.000419125	0.0122279	-0.012906	0.250581	0.497502
ENSG00000143153	ATP1B1	0.0327964	0.142886	0.331059	0.101392	0.000420451	0.0122279	0.0685953	0.0494388	0.215728
ENSG00000106477	CEP41	0.0112216	0.216655	0.424145	0.0428567	0.000420027	0.0122279	0.031635	0.0304879	0.169843
ENSG00000135838	NPL	0.0977994	0.000409359	0.009629	0.119512	0.000425957	0.0123542	0.0217126	0.585989	0.773483
ENSG00000012211	PRICKLE3	0.0103863	0.415662	0.620908	-0.0607966	0.000426203	0.0123542	-0.071183	0.00098683	0.0423487	Up in females; down in males
ENSG00000161267	BDH1	-0.0897839	0.000539765	0.0112155	-0.127115	0.000431864	0.0124977	-0.0373308	0.359164	0.600215
ENSG00000198917	SPOUT1	0.00751695	0.344157	0.557911	-0.0372964	0.000432785	0.0125037	-0.0448133	0.000804078	0.040147	Up in females; down in males
ENSG00000143196	DPT	0.0548666	0.02347	0.108453	0.116518	0.000435064	0.0125166	0.061651	0.110448	0.321117
ENSG00000184634	MED12	0.00899165	0.320912	0.536466	-0.0433045	0.00043534	0.0125166	-0.0522961	0.000707554	0.038505	Up in females; down in males
ENSG00000079313	REXO1	0.00727956	0.403125	0.611484	-0.0417555	0.000435374	0.0125166	-0.0490351	0.000943134	0.0413493	Up in females; down in males
ENSG00000132963	POMP	-0.0217402	0.137294	0.323054	0.06911	0.000436412	0.012526	0.0908503	0.000276572	0.0259371	Up in males; down in females
ENSG00000236283	AC0134632	-0.000431084	0.985941	0.994218	0.113468	0.000440311	0.0126172	0.113899	0.00453473	0.0747421
ENSG00000135334	AKIRIN2	0.0114189	0.216954	0.424479	0.0439605	0.0004425	0.0126592	0.0325416	0.0300442	0.168549
ENSG00000186417	GLDN	-0.0507472	0.000113191	0.00481803	0.0554547	0.000444622	0.0126624	0.106202	1.14879e-06	0.00671547	Up in males; down in females
ENSG00000189129	PLAC9	0.0724486	0.000143768	0.00543207	0.0828773	0.000446222	0.0126624	0.0104287	0.704155	0.849599
ENSG00000233593	LINC02609	-0.0469971	0.001952	0.0233348	-0.0654069	0.000444835	0.0126624	-0.0184098	0.405165	0.638341
ENSG00000198720	ANKRD13B	0.0366725	0.00583573	0.0458724	-0.0623271	0.000443627	0.0126624	-0.0989996	1.8609e-05	0.0135928	Up in females; down in males
ENSG00000129480	DTD2	-0.0088782	0.60214	0.768036	0.0847314	0.000445872	0.0126624	0.0936096	0.00154285	0.0501794
ENSG00000138821	SLC39A8	-0.00930973	0.515518	0.70213	0.0648981	0.000447223	0.0126704	0.0742078	0.00156588	0.0504795
ENSG00000138279	ANXA7	-0.00605303	0.581272	0.753167	0.0525592	0.000448183	0.0126771	0.0586122	0.00162105	0.0515006
ENSG00000183134	PTGDR2	-0.0446996	0.195702	0.398887	-0.173025	0.000451003	0.0127363	-0.128326	0.0269669	0.15977
ENSG00000147509	RGS20	0.0597525	0.0198509	0.097885	0.127153	0.000455495	0.0128013	0.0674007	0.106832	0.315195
ENSG00000162729	IGSF8	-0.0226721	0.0720928	0.216971	-0.0584083	0.000455397	0.0128013	-0.0357362	0.0721639	0.260841
ENSG00000214140	PRCD	-0.0136418	0.439979	0.640431	-0.0814213	0.000454348	0.0128013	-0.0677795	0.0170586	0.130807
ENSG00000152137	HSPB8	0.0555036	0.00889577	0.0600482	0.0971595	0.000461359	0.0129454	0.0416559	0.201035	0.441582
ENSG00000149177	PTPRJ	0.0615119	0.00052457	0.011042	0.0780987	0.000462316	0.0129515	0.0165868	0.523818	0.727734
ENSG00000070081	NUCB2	0.0261496	0.0067773	0.0506406	0.0439593	0.000463242	0.0129567	0.0178097	0.22702	0.470597
ENSG00000185049	NELFA	-0.000410246	0.958858	0.980381	-0.0378639	0.000469376	0.0131074	-0.0374537	0.00482554	0.0761353
ENSG00000235033	DAAM2-AS1	-0.0467875	0.164102	0.35906	-0.157257	0.000470418	0.0131156	-0.110469	0.0405368	0.19682
ENSG00000272970	LOC107986163	0.0765781	0.0501937	0.173516	0.191179	0.000477834	0.0133012	0.114601	0.0725705	0.261812
ENSG00000101346	POFUT1	0.0126012	0.0951835	0.257128	0.0353613	0.000481735	0.0133886	0.0227601	0.0591354	0.235588
ENSG00000105229	PIAS4	-0.00342361	0.706474	0.836051	-0.0430607	0.00048319	0.0134078	-0.0396371	0.00848094	0.0967861
ENSG00000272078	RP4_734G223	0.00842323	0.691735	0.826246	-0.107831	0.000486514	0.0134362	-0.116255	0.00190692	0.0552144
ENSG00000163827	LRRC2	0.00312866	0.886997	0.943509	-0.0988572	0.000485584	0.0134362	-0.101986	0.00421531	0.0733372
ENSG00000280334	RP11_361L155	0.0019627	0.955065	0.978276	-0.166954	0.000486081	0.0134362	-0.168916	0.00400146	0.0720233
ENSG00000070770	CSNK2A2	-0.0357613	5.03754e-05	0.00306748	-0.0375487	0.0004885	0.0134583	-0.00178732	0.886586	0.947244
ENSG00000215041	NEURL4	-0.00223196	0.823851	0.908272	-0.048077	0.000488849	0.0134583	-0.045845	0.00637494	0.0846326
ENSG00000150051	MKX	-0.132385	0.000192939	0.00628918	-0.124746	0.000493263	0.0135585	0.00763893	0.867103	0.937563
ENSG00000158457	TSPAN33	0.0641231	0.000631851	0.0122386	0.0850439	0.000494386	0.0135682	0.0209208	0.457873	0.678874
ENSG00000108448	TRIM16L	0.0606779	0.00645882	0.0489069	0.0999938	0.000495756	0.0135845	0.0393158	0.2449	0.491397
ENSG00000172081	MOB3A	0.0194907	0.0281151	0.120787	-0.0407219	0.000501341	0.0137161	-0.0602126	7.19e-05	0.0174529	Up in females; down in males
ENSG00000222019	URAHP	-0.0766449	0.000610485	0.0120836	-0.0952273	0.000505791	0.0137948	-0.0185824	0.565235	0.759142
ENSG00000126602	TRAP1	-0.0124703	0.117925	0.293132	-0.0373802	0.00050531	0.0137948	-0.0249098	0.0517921	0.220458
ENSG00000213398	LCAT	0.00468551	0.691802	0.826271	-0.0566325	0.000506878	0.013803	-0.061318	0.0022729	0.0595167
ENSG00000166016	ABTB2	0.0603714	0.000249527	0.00726904	0.0718224	0.000510788	0.0138664	0.011451	0.633834	0.803509
ENSG00000156467	UQCRB	-0.0266104	0.00117466	0.0174428	-0.0362568	0.000510609	0.0138664	-0.00964638	0.428823	0.657194
ENSG00000186567	CEACAM19	0.0391516	0.00734256	0.0534724	-0.0658228	0.000512385	0.013869	-0.104974	2.50642e-05	0.0135928	Up in females; down in males
ENSG00000110025	SNX15	-0.0161373	0.0788627	0.229454	-0.0419245	0.000513683	0.013869	-0.0257873	0.0742045	0.264781
ENSG00000204438	GPANK1	-0.013317	0.160861	0.355167	-0.0441211	0.000514047	0.013869	-0.0308041	0.0431592	0.201997
ENSG00000283646	LINC02009	-0.0271986	0.247436	0.459018	-0.109445	0.000513757	0.013869	-0.0822468	0.0303132	0.169276
ENSG00000115946	PNO1	0.0183424	0.0575899	0.188635	0.0459134	0.000514944	0.0138719	0.0275711	0.0762907	0.267466
ENSG00000148468	FAM171A1	0.0422644	0.000175581	0.00604946	0.0486529	0.000519503	0.0139732	0.0063885	0.695446	0.843745
ENSG00000091879	ANGPT2	0.0634636	0.00462802	0.0398046	0.0999989	0.000526342	0.0140561	0.0365353	0.281218	0.528804
ENSG00000204136	GGTA1	0.0429936	0.00571066	0.0454286	0.0709553	0.000526592	0.0140561	0.0279617	0.242265	0.487896
ENSG00000158545	ZC3H18	0.0298627	0.013019	0.0755259	-0.0543071	0.000526243	0.0140561	-0.0841698	4.00292e-05	0.0158103	Up in females; down in males
ENSG00000245468	LINC02447	-0.0217073	0.296304	0.510943	-0.0952971	0.000525385	0.0140561	-0.0735898	0.0273852	0.161256
ENSG00000163159	VPS72	-0.00126868	0.892433	0.946227	-0.0442082	0.000523911	0.0140561	-0.0429395	0.0060085	0.082644
ENSG00000177051	FBXO46	-0.0239127	0.0516293	0.176599	-0.0559004	0.000528158	0.0140765	-0.0319878	0.0961551	0.299569
ENSG00000168476	REEP4	0.00829863	0.480507	0.673853	-0.0557589	0.000534374	0.0141997	-0.0640576	0.00138205	0.0475649	Up in females; down in males
ENSG00000138758	SEPTIN11	-0.00405224	0.740858	0.857073	0.0573421	0.000535212	0.0141997	0.0613943	0.00279697	0.0644552
ENSG00000068137	PLEKHH3	0.00194262	0.856214	0.926992	-0.051311	0.000534865	0.0141997	-0.0532537	0.00339821	0.0688435
ENSG00000133624	ZNF767P	-0.0111911	0.417496	0.622111	-0.0644894	0.000537993	0.0142506	-0.0532983	0.0182042	0.134137
ENSG00000104331	BPNT2	3.60771e-05	0.998124	0.999533	0.0720308	0.000538756	0.0142506	0.0719947	0.00492846	0.0765955
ENSG00000162063	CCNF	-0.0678411	0.000416089	0.00971632	-0.0840117	0.000540209	0.0142675	-0.0161706	0.567239	0.760177
ENSG00000138760	SCARB2	0.00439299	0.632054	0.788135	0.0431022	0.00054186	0.0142896	0.0387092	0.0107202	0.106387
ENSG00000272391	POM121/POM121C	0.00652026	0.415101	0.62062	-0.0377874	0.000549122	0.0144594	-0.0443076	0.00115814	0.0445852	Up in females; down in males
ENSG00000163050	COQ8A	-0.0898942	1.55258e-06	0.000430946	-0.0752303	0.000553471	0.0145451	0.0146639	0.564176	0.758507
ENSG00000177542	SLC25A22	-0.0252717	0.100224	0.265101	-0.0719846	0.000554035	0.0145451	-0.0467129	0.0591023	0.235588
ENSG00000127125	PPCS	-0.00831939	0.368144	0.58014	0.0431582	0.000556537	0.0145889	0.0514776	0.00102351	0.043145	Up in males; down in females
ENSG00000164707	SLC13A4	0.0432356	0.0405812	0.152621	-0.0937472	0.000558205	0.0146108	-0.136983	0.000110643	0.0181838	Up in females; down in males
ENSG00000177556	ATOX1	-0.00733934	0.367121	0.579361	0.0378234	0.000562818	0.0147096	0.0451628	0.00103683	0.043145	Up in males; down in females
ENSG00000149596	JPH2	0.113857	0.00201098	0.0237068	0.145165	0.00056804	0.014788	0.0313083	0.543607	0.744843
ENSG00000156858	PRR14	0.0320106	0.00654068	0.049355	-0.052394	0.000567846	0.014788	-0.0844046	2.5043e-05	0.0135928	Up in females; down in males
ENSG00000232611	RP11_1114A54	-0.00688037	0.681358	0.819377	-0.080577	0.000568347	0.014788	-0.0736966	0.00908024	0.0994787
ENSG00000166848	TERF2IP	-0.0102369	0.157161	0.349764	-0.0335	0.000575664	0.0149562	-0.0232631	0.0457728	0.207048
ENSG00000156860	FBRS	0.0214223	0.0242874	0.110573	-0.0431014	0.000577277	0.0149571	-0.0645237	7.14268e-05	0.0174529	Up in females; down in males
ENSG00000279233	RP11_158L124	-0.0154329	0.445725	0.645617	-0.0995709	0.000577405	0.0149571	-0.084138	0.0145039	0.121064
ENSG00000113387	SUB1	-0.0394716	0.0124699	0.0737143	0.0707319	0.000579622	0.0149924	0.110204	4.19428e-05	0.0158103	Up in males; down in females
ENSG00000177732	SOX12	0.0023342	0.882212	0.940565	-0.0748821	0.000582889	0.0150547	-0.0772163	0.00381861	0.0713933
ENSG00000166927	MS4A7	0.079446	0.00080252	0.0141442	0.105756	0.000587001	0.0151386	0.0263101	0.460327	0.680666
ENSG00000167280	ENGASE	-0.00907476	0.43577	0.637266	-0.0543135	0.000588211	0.0151475	-0.0452388	0.0179862	0.133489
ENSG00000180660	MAB21L1	-0.0585542	0.00319956	0.0316473	-0.0836009	0.000593736	0.0152005	-0.0250467	0.38891	0.626101
ENSG00000185591	SP1	-0.016431	0.0468922	0.166501	-0.0376669	0.00059321	0.0152005	-0.0212359	0.102822	0.309294
ENSG00000235688	SNTG2-AS1	-0.0296446	0.249292	0.461067	-0.129311	0.000592789	0.0152005	-0.099666	0.0238235	0.152263
ENSG00000104946	TBC1D17	0.00308455	0.72547	0.847484	-0.0409251	0.000593573	0.0152005	-0.0440097	0.00287315	0.0649563
ENSG00000267530	LINC01836	0.0489878	0.0644044	0.202086	0.12363	0.000595764	0.0152302	0.0746421	0.0791879	0.271958
ENSG00000003249	DBNDD1	0.118402	7.93881e-07	0.000350435	0.0967585	0.000599132	0.0152856	-0.021643	0.508294	0.717652
ENSG00000100902	PSMA6	-0.0158324	0.116822	0.291464	0.0464121	0.000599673	0.0152856	0.0622445	0.000301982	0.0272219	Up in males; down in females
ENSG00000108829	LRRC59	0.0356115	7.50297e-05	0.0038612	0.0378761	0.000604037	0.0153526	0.00226461	0.860335	0.934331
ENSG00000131373	HACL1	-0.00862144	0.451229	0.649795	0.0538012	0.00060561	0.0153526	0.0624226	0.00138402	0.0475649	Up in males; down in females
ENSG00000198910	L1CAM	-0.0131714	0.591268	0.761312	-0.107263	0.000605804	0.0153526	-0.0940919	0.015597	0.12524
ENSG00000146830	GIGYF1	-0.000628571	0.948611	0.974998	-0.0455345	0.000604279	0.0153526	-0.0449059	0.005844	0.0821204
ENSG00000126464	PRR12	0.0293954	0.0136561	0.0776367	-0.0535841	0.000610161	0.015437	-0.0829795	4.69021e-05	0.0158103	Up in females; down in males
ENSG00000169375	SIN3A	-0.0220717	0.017346	0.0899558	-0.0416142	0.000611776	0.015437	-0.0195425	0.173313	0.409015
ENSG00000256269	HMBS	0.0138486	0.405668	0.613068	0.0810232	0.000611515	0.015437	0.0671746	0.0170378	0.130762
ENSG00000204650	LINC02210	-0.0336789	0.019972	0.0981831	-0.0650791	0.00061479	0.0154908	-0.0314002	0.162106	0.394348
ENSG00000211455	STK38L	0.00362644	0.823144	0.907873	0.0762427	0.000615899	0.0154964	0.0726163	0.00749366	0.0903205
ENSG00000012171	SEMA3B	0.0608761	0.00870211	0.0592196	0.103731	0.000620537	0.0155908	0.0428552	0.229231	0.473056
ENSG00000126016	AMOT	0.0237545	0.214201	0.420822	0.0854857	0.000621778	0.0155996	0.0617311	0.0417997	0.199196
ENSG00000221988	PPT2	0.0007225	0.937721	0.970374	-0.0431901	0.000623434	0.0156188	-0.0439126	0.0046642	0.0755125
ENSG00000246203	RP11_29H235	0.0558092	0.022141	0.104896	0.109673	0.000626159	0.0156647	0.0538638	0.155519	0.386353
ENSG00000175785	PRIMA1	-0.073303	0.000767072	0.0137407	-0.08554	0.000627989	0.0156881	-0.0122371	0.687002	0.837885
ENSG00000127580	WDR24	-0.00989772	0.24593	0.456969	-0.0392232	0.000632188	0.0157258	-0.0293255	0.0337717	0.178599
ENSG00000160584	SIK3	0.00704618	0.42061	0.625003	-0.0406458	0.000631471	0.0157258	-0.047692	0.00132429	0.0465268	Up in females; down in males
ENSG00000135547	HEY2	-0.00701893	0.737572	0.855532	-0.0980145	0.000630413	0.0157258	-0.0909956	0.00917071	0.0995675
ENSG00000159111	MRPL10	-0.0225849	0.0180803	0.0921192	-0.0426013	0.000633573	0.0157379	-0.0200165	0.174981	0.411126
ENSG00000170759	KIF5B	0.00570954	0.635667	0.791083	0.0559575	0.000635547	0.0157646	0.0502479	0.0117409	0.110299
ENSG00000166165	CKB	-0.086983	1.30529e-05	0.00150824	-0.081893	0.000641198	0.0158039	0.00509008	0.855494	0.932476
ENSG00000231943	PGM5P4-AS1	-0.103719	0.00102286	0.0163072	-0.139498	0.000640678	0.0158039	-0.035779	0.451147	0.67426
ENSG00000157637	SLC38A10	0.0378421	0.00157855	0.0204454	0.0521469	0.000642539	0.0158039	0.0143048	0.424073	0.6538
ENSG00000070010	UFD1	0.0122361	0.105742	0.274353	0.0345076	0.00064109	0.0158039	0.0222715	0.0650556	0.247372
ENSG00000096070	BRPF3	-0.00393471	0.747536	0.861312	-0.056577	0.000641759	0.0158039	-0.0526422	0.00936309	0.100454
ENSG00000184575	XPOT	0.00304794	0.760645	0.868622	0.0465574	0.000639541	0.0158039	0.0435095	0.00894168	0.0989921
ENSG00000124374	PAIP2B	-0.0756898	0.000226098	0.00690475	-0.0816761	0.000644874	0.0158345	-0.00598631	0.834547	0.92099
ENSG00000168890	TMEM150A	0.00568807	0.555297	0.733743	-0.0432088	0.000645586	0.0158345	-0.0488969	0.00217113	0.0582187
ENSG00000279569	RP11_394B21	0.0389467	0.213572	0.420165	-0.14608	0.000651763	0.0159414	-0.185027	0.000587855	0.0359206	Up in females; down in males
ENSG00000243708	PLA2G4B	-0.00186273	0.876241	0.937384	-0.0558643	0.000651217	0.0159414	-0.0540015	0.0070024	0.0873498
ENSG00000116731	PRDM2	0.00727713	0.403198	0.611484	-0.0402128	0.000653532	0.0159624	-0.04749	0.00129302	0.0464675	Up in females; down in males
ENSG00000198646	NCOA6	0.0103331	0.339421	0.553871	-0.0498396	0.000658077	0.016051	-0.0601726	0.00104594	0.0431593	Up in females; down in males
ENSG00000224848	RP11_535M151	-0.0501693	0.0456979	0.163887	-0.112576	0.000663309	0.0161562	-0.0624064	0.112772	0.32493
ENSG00000100393	EP300	0.0131771	0.21109	0.417445	-0.0481914	0.000672668	0.0163614	-0.0613686	0.00061372	0.035996	Up in females; down in males
ENSG00000166170	BAG5	-0.0157012	0.0893993	0.247302	0.0419116	0.000681922	0.0165635	0.0576128	0.000258328	0.0255949	Up in males; down in females
ENSG00000164300	SERINC5	-0.0257481	0.0572457	0.187964	0.0614703	0.000689953	0.0166663	0.0872183	0.000171589	0.0218693	Up in males; down in females
ENSG00000150594	ADRA2A	0.0305448	0.0604672	0.194579	0.0727237	0.000688909	0.0166663	0.0421789	0.0990702	0.303983
ENSG00000256806	C17orf100	0.0182768	0.420949	0.625302	0.100018	0.000689667	0.0166663	0.0817417	0.0240027	0.152263
ENSG00000134375	TIMM17A	-0.00569563	0.643526	0.796606	0.0569577	0.000687487	0.0166663	0.0626534	0.00258838	0.0625731
ENSG00000126001	CEP250	0.00283471	0.712213	0.839669	-0.0350142	0.000694879	0.0167622	-0.0378489	0.00319562	0.0672826
ENSG00000164161	HHIP	-0.0175464	0.513083	0.699902	-0.133956	0.000696036	0.016767	-0.116409	0.0126311	0.113597
ENSG00000172425	TTC36	-0.221034	1.47564e-06	0.000430946	-0.172875	0.000698623	0.0168062	0.0481587	0.428711	0.657115
ENSG00000247271	ZBED5-AS1	0.0152221	0.319247	0.534731	0.0700949	0.000699781	0.016811	0.0548728	0.0277579	0.162588
ENSG00000148357	HMCN2	0.0799113	0.00148586	0.0197291	-0.116229	0.000703414	0.0168752	-0.19614	1.07988e-05	0.0126253	Up in females; down in males
ENSG00000143443	C1orf56	-0.00502108	0.723569	0.846231	-0.0665372	0.000705571	0.0169038	-0.0615162	0.00982747	0.101853
ENSG00000172508	CARNS1	0.0117602	0.51138	0.698394	-0.0876696	0.000707092	0.0169172	-0.0994298	0.00163552	0.0516128
ENSG00000276644	DACH1	0.0170097	0.385921	0.596448	0.086337	0.00070824	0.0169215	0.0693273	0.0266247	0.158815
ENSG00000168067	MAP4K2	-0.0150607	0.134771	0.319777	-0.0451509	0.000711314	0.0169718	-0.0300902	0.0604261	0.237973
ENSG00000079332	SAR1A	-0.011217	0.303913	0.518882	0.0494587	0.000713671	0.017001	0.0606757	0.000990077	0.0423487	Up in males; down in females
ENSG00000070814	TCOF1	0.00507853	0.454171	0.65215	-0.0309052	0.000714473	0.017001	-0.0359837	0.00164703	0.0516128
ENSG00000186594	MIR22HG	0.0322865	0.0152814	0.0831491	0.0589354	0.000717409	0.0170358	0.026649	0.195347	0.435004
ENSG00000182796	TMEM198B	0.0125041	0.251939	0.463403	-0.0507254	0.000717881	0.0170358	-0.0632295	0.00075778	0.0393171	Up in females; down in males
ENSG00000105173	CCNE1	-0.00115704	0.95023	0.975918	-0.0878516	0.000719254	0.0170454	-0.0866946	0.00601595	0.0826815
ENSG00000176476	SGF29	0.0197907	0.0989264	0.263099	-0.0528231	0.000722058	0.0170871	-0.0726139	0.000308798	0.0272219	Up in females; down in males
ENSG00000126822	PLEKHG3	-0.0120331	0.306077	0.520953	-0.0550908	0.000722966	0.0170871	-0.0430577	0.027074	0.160112
ENSG00000147576	ADHFE1	-0.0743494	4.28192e-06	0.000774144	-0.0642746	0.000729059	0.0171848	0.0100748	0.650975	0.81573
ENSG00000232098	CTD_2619J1314	0.00996139	0.456924	0.65422	-0.0613069	0.000728873	0.0171848	-0.0712683	0.00165897	0.0516128
ENSG00000198225	FKBP1C	0.010476	0.539565	0.720612	0.0778488	0.00073185	0.0172274	0.0673728	0.0162957	0.127835
ENSG00000008277	ADAM22	0.0332544	0.0897396	0.247798	0.0892264	0.000734111	0.0172575	0.0559719	0.0748066	0.265832
ENSG00000104388	RAB2A	-0.015405	0.227875	0.437095	0.0578003	0.000735948	0.0172775	0.0732052	0.000721588	0.038505	Up in males; down in females
ENSG00000251442	LINC01094	0.0842266	0.0322594	0.132088	0.17683	0.000737034	0.0172799	0.0926032	0.13478	0.358425
ENSG00000132793	LPIN3	0.00701228	0.636703	0.791737	-0.0699779	0.000738632	0.0172942	-0.0769902	0.00252277	0.0624004
ENSG00000131844	MCCC2	-0.0495011	1.93589e-05	0.00183512	-0.0468374	0.000743023	0.0173739	0.00266372	0.869781	0.93913
ENSG00000235092	ID2-AS1	0.0304316	0.179649	0.379031	0.101076	0.000744581	0.0173871	0.0706446	0.050762	0.218404
ENSG00000115042	FAHD2A	-0.0208184	0.0121591	0.0727592	-0.0358338	0.000747091	0.0173994	-0.0150153	0.234559	0.479166
ENSG00000169564	PCBP1	0.003521	0.642831	0.796326	-0.0348299	0.000746407	0.0173994	-0.0383509	0.0027559	0.0640594
ENSG00000106591	MRPL32	-0.034746	0.00160066	0.0206251	-0.0470791	0.000750544	0.0174104	-0.012333	0.452276	0.675438
ENSG00000067113	PLPP1	0.0333089	0.00341232	0.0330983	0.0488163	0.000749869	0.0174104	0.0155074	0.363944	0.604803
ENSG00000139645	ANKRD52	0.0192872	0.0414904	0.154615	-0.0423468	0.000749322	0.0174104	-0.0616339	0.0001389	0.0201313	Up in females; down in males
ENSG00000089050	RBBP9	0.0214087	0.0366201	0.142808	0.0452568	0.000755822	0.0174866	0.0238482	0.135706	0.359661
ENSG00000059122	FLYWCH1	0.00277954	0.708111	0.836521	-0.0339925	0.000755636	0.0174866	-0.036772	0.00325603	0.0675751
ENSG00000044574	HSPA5	0.0307848	0.00100823	0.0162363	0.0398239	0.000758015	0.0174912	0.00903916	0.514642	0.721734
ENSG00000107959	PITRM1	-0.0165988	0.0111431	0.0688088	-0.0286449	0.000757544	0.0174912	-0.012046	0.230471	0.474494
ENSG00000151500	THYN1	-0.0508099	1.52104e-05	0.00164518	-0.0469818	0.000762371	0.0175313	0.00382811	0.815127	0.910792
ENSG00000182247	UBE2E2	0.00947296	0.267693	0.481047	0.0388105	0.00076207	0.0175313	0.0293375	0.0345955	0.180459
ENSG00000213672	NCKIPSD	-0.00229849	0.788893	0.886914	-0.0384574	0.000762753	0.0175313	-0.0361589	0.0101831	0.103868
ENSG00000007174	DNAH9	-0.0706596	0.00282183	0.0292684	-0.0940671	0.000770016	0.0176751	-0.0234075	0.489755	0.704176
ENSG00000101000	PROCR	-0.0126008	0.460888	0.657977	-0.0792328	0.000772009	0.0176977	-0.066632	0.0189175	0.137089
ENSG00000101084	RAB5IF	0.0214668	0.0953706	0.257269	0.0580206	0.000774763	0.0177052	0.0365538	0.0756126	0.266912
ENSG00000141258	SGSM2	0.0118691	0.142756	0.330922	-0.0364858	0.000775365	0.0177052	-0.0483549	0.000453249	0.0316679	Up in females; down in males
ENSG00000204560	DHX16	0.00463292	0.515226	0.701952	-0.0323794	0.000774623	0.0177052	-0.0370123	0.00206073	0.0570015
ENSG00000280047	CTC_463A161	0.0489043	0.00102037	0.016296	0.0627476	0.000776661	0.0177117	0.0138433	0.528496	0.731626
ENSG00000104957	CCDC130	0.0112104	0.312313	0.528162	-0.0502893	0.000780099	0.017767	-0.0614997	0.00107879	0.0438949	Up in females; down in males
ENSG00000131480	AOC2	0.0405523	0.0159552	0.0855155	0.0752997	0.000782236	0.0177926	0.0347473	0.18707	0.42413
ENSG00000163516	ANKZF1	-0.00979429	0.465047	0.661331	-0.061215	0.00078769	0.0178934	-0.0514207	0.0198391	0.140063
ENSG00000175166	PSMD2	0.00118299	0.868251	0.932997	0.0324402	0.000791336	0.017953	0.0312572	0.00837022	0.0963333
ENSG00000137221	TJAP1	0.00194554	0.828853	0.911095	-0.0409488	0.000793468	0.0179781	-0.0428943	0.00444752	0.0739469
ENSG00000186399	GOLGA8K (includes others)	-0.0137092	0.454528	0.65235	-0.0854757	0.000799273	0.0180863	-0.0717665	0.0190869	0.137597
ENSG00000167723	TRPV3	0.0236385	0.143018	0.331321	-0.0718834	0.000801648	0.0181166	-0.0955219	0.000472569	0.0319747	Up in females; down in males
ENSG00000105825	TFPI2	-0.00372973	0.877703	0.938153	0.109315	0.000805196	0.01815	0.113044	0.00509782	0.0774701
ENSG00000181444	ZNF467	-0.00158157	0.90977	0.954624	-0.0639918	0.000804331	0.01815	-0.0624102	0.00755912	0.0908596
ENSG00000125447	GGA3	0.0118562	0.239825	0.450881	-0.045526	0.000807442	0.0181773	-0.0573821	0.0008134	0.0402344	Up in females; down in males
ENSG00000163466	ARPC2	0.0251191	0.00251639	0.0272239	0.0356394	0.000810854	0.0182307	0.0105203	0.400164	0.634428
ENSG00000144868	TMEM108	0.0449719	0.190049	0.391829	-0.164738	0.000814062	0.0182338	-0.20971	0.000571786	0.0357221	Up in females; down in males
ENSG00000092096	SLC22A17	-0.0122286	0.369928	0.581519	-0.0611607	0.00081411	0.0182338	-0.0489321	0.027204	0.16047
ENSG00000187720	THSD4	0.0103775	0.689581	0.825025	-0.124598	0.000813835	0.0182338	-0.134975	0.00288273	0.0649563
ENSG00000179922	ZNF784	-0.00288398	0.843242	0.919533	-0.0645728	0.000817174	0.0182791	-0.0616888	0.00968985	0.10184
ENSG00000128652	HOXD3	0.00850273	0.517243	0.703497	-0.0596812	0.000821405	0.0183503	-0.0681839	0.00214109	0.0582187
ENSG00000105204	DYRK1B	0.00123982	0.91236	0.956141	-0.0508588	0.000832292	0.0185699	-0.0520986	0.00555467	0.0800368
ENSG00000165194	PCDH19	0.0140942	0.375608	0.586401	0.0724465	0.000842622	0.0187526	0.0583523	0.0257076	0.156415
ENSG00000104859	CLASRP	0.00389628	0.765802	0.872201	-0.0593014	0.000841623	0.0187526	-0.0631977	0.00401898	0.0721393
ENSG00000115919	KYNU	0.0953101	0.00136311	0.018927	0.122403	0.000847722	0.0188257	0.0270929	0.533752	0.736344
ENSG00000146083	RNF44	0.025784	0.00803308	0.0564496	-0.0422577	0.000848052	0.0188257	-0.0680417	4.11262e-05	0.0158103	Up in females; down in males
ENSG00000121931	LRIF1	-0.00155897	0.923097	0.962848	0.0721534	0.00085102	0.0188677	0.0737124	0.00591022	0.0822878
ENSG00000172057	ORMDL3	-0.11681	1.81383e-08	3.97613e-05	-0.0746771	0.000858716	0.0189664	0.0421324	0.115205	0.328673
ENSG00000261338	RP11_378A131	0.0411384	0.0169338	0.0884624	0.0694299	0.000858098	0.0189664	0.0282915	0.26491	0.512773
ENSG00000197565	COL4A6	-0.0430663	0.170126	0.367065	0.105898	0.000856572	0.0189664	0.148964	0.00104158	0.043145	Up in males; down in females
ENSG00000203896	LIME1	-0.0257231	0.152622	0.34371	-0.0804802	0.000861381	0.0190013	-0.0547571	0.0584034	0.23452
ENSG00000067798	NAV3	0.0145679	0.366329	0.578611	0.0739342	0.000863635	0.0190271	0.0593663	0.0259837	0.157115
ENSG00000182463	TSHZ2	0.0189161	0.0544788	0.182563	0.0434314	0.000875581	0.0192661	0.0245153	0.114442	0.327519
ENSG00000246430	LINC00968	0.134833	0.000847231	0.0146527	0.180995	0.000880112	0.0193415	0.0461621	0.459561	0.680221
ENSG00000145416	MARCHF1	0.0333459	0.0960255	0.258322	0.0885621	0.000886303	0.0194532	0.0552162	0.0830765	0.278766
ENSG00000137364	TPMT	0.0124599	0.331652	0.546377	0.0542697	0.000888607	0.0194794	0.0418098	0.0379427	0.190599
ENSG00000204316	MRPL38	-0.0247572	0.0097089	0.0632525	-0.0411598	0.000891144	0.0195106	-0.0164026	0.262891	0.510468
ENSG00000185896	LAMP1	0.027192	0.000172537	0.00601548	0.0297317	0.000894077	0.0195336	0.00253971	0.808556	0.907806
ENSG00000115904	SOS1	0.00995836	0.414978	0.62062	0.0545679	0.000894423	0.0195336	0.0446095	0.0252144	0.154989
ENSG00000145685	LHFPL2	0.0271633	0.0385362	0.147685	0.0567357	0.000898488	0.019598	0.0295723	0.147246	0.375344
ENSG00000169047	IRS1	-0.064849	0.0018641	0.0228061	-0.0874625	0.000916523	0.0198188	-0.0226135	0.466932	0.686295
ENSG00000174332	GLIS1	-0.0526729	0.0355172	0.139938	-0.106552	0.000912535	0.0198188	-0.0538792	0.162178	0.394431
ENSG00000100625	SIX4	-0.0553753	0.0565982	0.186724	-0.126227	0.000916468	0.0198188	-0.0708517	0.119625	0.335549
ENSG00000167548	KMT2D	0.019922	0.0949693	0.256899	-0.0526109	0.00091573	0.0198188	-0.0725329	0.000348298	0.028315	Up in females; down in males
ENSG00000163870	TPRA1	-0.0123411	0.14201	0.329947	-0.0366933	0.000914139	0.0198188	-0.0243522	0.0678962	0.253017
ENSG00000165868	HSPA12A	-0.00757445	0.678147	0.81759	0.0817127	0.000913433	0.0198188	0.0892871	0.00353361	0.0694654
ENSG00000277443	MARCKS	0.00390019	0.765113	0.871993	0.0584908	0.00091129	0.0198188	0.0545906	0.0114673	0.10924
ENSG00000203727	SAMD5	0.0636225	0.0583429	0.190072	0.156456	0.000922704	0.0199113	0.0928336	0.0924844	0.294081
ENSG00000220205	VAMP2	0.00232422	0.794708	0.890474	-0.0400896	0.00092307	0.0199113	-0.0424138	0.00460054	0.0753105
ENSG00000101849	TBL1X	-0.00860743	0.229873	0.439425	-0.0318401	0.000930025	0.0200367	-0.0232327	0.0448871	0.205413
ENSG00000101367	MAPRE1	0.0113238	0.274191	0.487628	0.0459799	0.000941188	0.0202463	0.0346561	0.0388819	0.192489
ENSG00000129933	MAU2	-0.00505324	0.528244	0.711616	-0.0358068	0.000942062	0.0202463	-0.0307535	0.0194938	0.139217
ENSG00000154188	ANGPT1	0.0188506	0.346487	0.559981	0.0893596	0.000945751	0.0203007	0.070509	0.0308886	0.170666
ENSG00000131503	ANKHD1/ANKHD1-EIF4EBP3	-0.0047507	0.603135	0.768969	-0.0408246	0.000948734	0.0203278	-0.0360739	0.0165477	0.129091
ENSG00000108852	MPP2	-0.00523407	0.704887	0.834793	-0.0611372	0.000949333	0.0203278	-0.0559031	0.0137303	0.118035
ENSG00000184216	IRAK1	0.0433673	9.40882e-05	0.00437672	0.0447284	0.000965531	0.0205633	0.00136104	0.931813	0.967967
ENSG00000179532	DNHD1	-0.0478786	0.00241778	0.026517	-0.0684165	0.000967051	0.0205633	-0.0205379	0.39523	0.631022
ENSG00000224420	ADM5	0.039779	0.0985527	0.262528	0.101446	0.000961971	0.0205633	0.0616671	0.0983723	0.302912
ENSG00000005483	KMT2E	0.0119669	0.268911	0.482444	-0.0479707	0.000963797	0.0205633	-0.0599377	0.00107004	0.04364	Up in females; down in males
ENSG00000183864	TOB2	0.0100855	0.293801	0.508577	-0.0425904	0.000967976	0.0205633	-0.0526759	0.00119011	0.045273	Up in females; down in males
ENSG00000175931	UBE2O	-0.00891739	0.297544	0.512177	-0.0382335	0.000968542	0.0205633	-0.0293161	0.0357519	0.184198
ENSG00000077312	SNRPA	-0.00440361	0.606702	0.770957	-0.0381299	0.000964956	0.0205633	-0.0337263	0.0166405	0.129469
ENSG00000196735	HLA-DQA1	0.0871252	4.96772e-06	0.000845814	0.0729983	0.000972254	0.0206172	-0.0141269	0.588913	0.775183
ENSG00000163249	CCNYL1	0.021462	0.0564439	0.186519	0.0489259	0.000975568	0.0206625	0.0274639	0.120844	0.336774
ENSG00000011007	ELOA	-0.0334006	0.000487236	0.010562	-0.0392386	0.000977877	0.0206811	-0.00583792	0.676764	0.831379
ENSG00000113645	WWC1	0.0697386	0.00765138	0.0546345	0.125566	0.000978805	0.0206811	0.0558273	0.197232	0.437442
ENSG00000008283	CYB561	0.0453114	7.78799e-05	0.00391341	0.0459942	0.000982674	0.0207378	0.000682796	0.966761	0.985279
ENSG00000159479	MED8	-0.0168584	0.0991842	0.263465	0.0452795	0.000987473	0.0208141	0.0621379	0.000380728	0.0288701	Up in males; down in females
ENSG00000145147	SLIT2	0.0571595	0.000105694	0.00465717	0.0599877	0.000993404	0.0208838	0.00282817	0.894377	0.950933
ENSG00000088038	CNOT3	0.0199254	0.0974324	0.260514	-0.0525786	0.000993391	0.0208838	-0.072504	0.000381713	0.0288701	Up in females; down in males
ENSG00000163348	PYGO2	0.00695271	0.326366	0.541547	-0.0311942	0.000994352	0.0208838	-0.0381469	0.00139139	0.0475649	Up in females; down in males
ENSG00000168994	PXDC1	0.0519757	0.000762965	0.0137057	0.0637571	0.00100191	0.0209923	0.0117814	0.605099	0.785755
ENSG00000198933	TBKBP1	0.0175255	0.0463055	0.165064	-0.0383636	0.00100144	0.0209923	-0.0558891	0.000194376	0.0222729	Up in females; down in males
ENSG00000147536	GINS4	0.0270873	0.144373	0.333292	0.0821368	0.00100467	0.0209975	0.0550495	0.0654473	0.248501
ENSG00000157216	SSBP3	0.00614602	0.44177	0.641892	-0.0354166	0.00100618	0.0209975	-0.0415627	0.00203632	0.056898
ENSG00000014164	ZC3H3	0.00308298	0.777527	0.878859	-0.0485264	0.00100695	0.0209975	-0.0516094	0.00472998	0.0755125
ENSG00000042753	AP2S1	0.00137543	0.910629	0.955183	0.0547238	0.00100553	0.0209975	0.0533483	0.00896167	0.0989921
ENSG00000080802	CNOT4	0.00587889	0.517405	0.703608	-0.0404404	0.00100864	0.0210078	-0.0463193	0.00250876	0.0624004
ENSG00000156471	PTDSS1	0.0196196	0.0106758	0.0667695	0.0325735	0.00101119	0.0210359	0.0129539	0.270211	0.517438
ENSG00000130338	TULP4	-0.00720972	0.64082	0.79475	0.0690543	0.00101708	0.0211333	0.076264	0.00342868	0.0689535
ENSG00000103489	XYLT1	0.0342541	0.0157004	0.0846413	0.0603943	0.00102242	0.021217	0.0261402	0.231073	0.474956
ENSG00000121552	CSTA	0.0299942	0.0463592	0.165177	0.0630156	0.00102353	0.021217	0.0330214	0.153545	0.383797
ENSG00000130684	ZNF337	-0.002911	0.848691	0.922488	-0.0669406	0.00102777	0.0212798	-0.0640296	0.0107948	0.10663
ENSG00000127022	CANX	0.00647921	0.429128	0.631123	0.0364241	0.0010332	0.021317	0.0299449	0.0259089	0.156989
ENSG00000164093	PITX2	-0.0104099	0.605948	0.770564	-0.0987039	0.00103276	0.021317	-0.088294	0.0129139	0.114549
ENSG00000161057	PSMC2	0.00375359	0.631278	0.787447	0.0346427	0.00103321	0.021317	0.0308891	0.0165003	0.128948
ENSG00000197558	SSPOP	-0.07347	0.000729493	0.0133401	-0.095956	0.00104013	0.0214346	-0.022486	0.503054	0.714222
ENSG00000196187	TMEM63A	-0.00587413	0.59969	0.766578	-0.0496689	0.00104547	0.0215193	-0.0437947	0.0176365	0.133029
ENSG00000130766	SESN2	0.0265441	0.0180741	0.0921192	-0.0475806	0.00105559	0.0217021	-0.0741247	9.35193e-05	0.0177477	Up in females; down in males
ENSG00000198276	UCKL1	0.0020875	0.841153	0.918512	-0.0465085	0.00105978	0.0217626	-0.048596	0.00550571	0.0798228
ENSG00000157510	AFAP1L1	-0.0131089	0.169702	0.366555	-0.0417675	0.00106725	0.0218904	-0.0286587	0.0617102	0.240492
ENSG00000167615	LENG8	0.00208839	0.89417	0.946752	-0.0690141	0.00106999	0.0219211	-0.0711025	0.00644639	0.0852567
ENSG00000186174	BCL9L	0.0312023	0.0411956	0.153814	-0.0656736	0.00107317	0.0219606	-0.0968759	0.000187202	0.0221822	Up in females; down in males
ENSG00000141644	MBD1	0.00455741	0.527013	0.710789	-0.0317189	0.00107574	0.0219876	-0.0362763	0.00273565	0.0640522
ENSG00000166228	PCBD1	-0.0413644	0.00326919	0.0321654	-0.0584605	0.00108467	0.0221132	-0.017096	0.418672	0.649021
ENSG00000213186	TRIM59	0.0373471	0.177085	0.375851	0.116628	0.00108568	0.0221132	0.0792813	0.068159	0.253511
ENSG00000100307	CBX7	-0.00702378	0.426641	0.629297	-0.0387963	0.00108514	0.0221132	-0.0317725	0.0275503	0.161805
ENSG00000137656	BUD13	-0.00659225	0.523636	0.708073	-0.0450257	0.00108897	0.0221387	-0.0384334	0.0224607	0.148527
ENSG00000182318	ZSCAN22	0.00531146	0.600383	0.766836	-0.0433497	0.00108945	0.0221387	-0.0486612	0.00357472	0.0694654
ENSG00000198223	CSF2RA	-0.00714937	0.647079	0.798642	0.0748106	0.00109113	0.0221472	0.08196	0.0030759	0.0661866
ENSG00000168646	AXIN2	0.0497664	0.0125713	0.0740057	-0.0859216	0.00109381	0.0221578	-0.135688	7.1974e-05	0.0174529	Up in females; down in males
ENSG00000236404	VLDLR-AS1	0.0132731	0.662846	0.807245	0.146979	0.00109418	0.0221578	0.133706	0.012226	0.111845
ENSG00000178562	CD28	0.0814053	0.00102123	0.016296	0.10421	0.00110487	0.0222264	0.0228047	0.540798	0.742194
ENSG00000266208	CTD_2267D193	0.0390311	0.0038418	0.0353668	0.0567935	0.00110517	0.0222264	0.0177624	0.38614	0.623549
ENSG00000133027	PEMT	0.0637727	0.00503108	0.0419958	0.0945908	0.00110365	0.0222264	0.0308182	0.369386	0.609745
ENSG00000122140	MRPS2	-0.0283722	0.0152305	0.0829793	-0.0497455	0.00110441	0.0222264	-0.0213733	0.236726	0.482111
ENSG00000276600	RAB7B	0.0406898	0.0510952	0.175459	0.0909664	0.00110302	0.0222264	0.0502766	0.128708	0.349081
ENSG00000110881	ASIC1	-0.017702	0.257497	0.470045	-0.0706982	0.00110234	0.0222264	-0.0529962	0.0403862	0.196501
ENSG00000215305	VPS16	-0.01869	0.0363802	0.142315	-0.0378872	0.00111072	0.0223123	-0.0191972	0.166622	0.400664
ENSG00000204991	SPIRE2	0.00341252	0.843931	0.919847	-0.0724937	0.00111358	0.0223443	-0.0759062	0.00674309	0.0862535
ENSG00000251322	SHANK3	0.00822219	0.49267	0.68354	-0.0525301	0.00111611	0.0223694	-0.0607523	0.00256338	0.0625697
ENSG00000281769	LINC01230	-0.0480413	0.00455838	0.0395158	-0.0714176	0.00112004	0.0224225	-0.0233763	0.364953	0.605389
ENSG00000151849	CENPJ	0.00933088	0.450941	0.649753	-0.053072	0.00112145	0.0224251	-0.0624029	0.00238912	0.0608856
ENSG00000143493	INTS7	0.0247334	0.045039	0.162788	0.0532001	0.00112678	0.0224909	0.0284667	0.142964	0.369334
ENSG00000096080	MRPS18A	-0.011276	0.223999	0.43282	-0.0401062	0.0011273	0.0224909	-0.0288302	0.0527662	0.222282
ENSG00000197442	MAP3K5	-0.0891361	0.000891722	0.015048	-0.108961	0.00113644	0.0226475	-0.0198249	0.615863	0.792689
ENSG00000137509	PRCP	0.00402891	0.677962	0.817479	0.0426329	0.00114053	0.0227031	0.038604	0.0158928	0.126802
ENSG00000230149	RP3_508I1519	0.00942116	0.712866	0.840156	-0.113892	0.00114365	0.0227394	-0.123313	0.00435352	0.0736281
ENSG00000108924	HLF	-0.0900496	7.29468e-05	0.00380734	-0.0886501	0.00115026	0.0227893	0.00139954	0.965337	0.98448
ENSG00000130382	MLLT1	0.00920995	0.266187	0.479266	-0.0360683	0.00115135	0.0227893	-0.0452783	0.00121694	0.0455475	Up in females; down in males
ENSG00000128159	TUBGCP6	-0.00698962	0.535038	0.716592	-0.0495739	0.0011496	0.0227893	-0.0425843	0.0216149	0.146052
ENSG00000147439	BIN3	0.00532287	0.60116	0.767232	-0.0452352	0.00114943	0.0227893	-0.0505581	0.0033626	0.0687074
ENSG00000055732	MCOLN3	-0.0907823	0.000189984	0.00623533	-0.0907291	0.00115458	0.0228273	5.32634e-05	0.998741	0.999451
ENSG00000273142	LINC02604	0.0326083	0.0137569	0.0780505	-0.0560672	0.00116462	0.0229789	-0.0886755	8.16067e-05	0.0174529	Up in females; down in males
ENSG00000032389	EIPR1	0.0154498	0.20522	0.410381	0.0530199	0.00116487	0.0229789	0.0375701	0.0559947	0.229113
ENSG00000196502	SULT1A1	0.0462777	0.00827746	0.0574205	0.0761979	0.0011677	0.023009	0.0299203	0.275364	0.52313
ENSG00000197976	AKAP17A	0.0193168	0.0581796	0.189734	-0.0436495	0.0011703	0.0230343	-0.0629663	0.00027186	0.0257708	Up in females; down in males
ENSG00000103528	SYT17	-0.119976	1.12026e-05	0.00135489	-0.108781	0.00117346	0.0230706	0.0111949	0.773639	0.89001
ENSG00000144741	SLC25A26	-0.0172504	0.0934509	0.254085	0.0436011	0.00117627	0.0231	0.0608516	0.000428471	0.0307895	Up in males; down in females
ENSG00000116194	ANGPTL1	-0.0134475	0.322167	0.537466	-0.0590951	0.00118013	0.0231497	-0.0456475	0.0384403	0.191405
ENSG00000170322	NFRKB	-0.0113999	0.147854	0.337444	-0.0337637	0.00118611	0.0232152	-0.0223638	0.074674	0.265548
ENSG00000104973	MED25	0.0156682	0.190367	0.392112	-0.051603	0.00118557	0.0232152	-0.0672712	0.000866736	0.0408601	Up in females; down in males
ENSG00000172965	MIR4435-2HG	0.0565642	0.00118661	0.0175905	0.0723916	0.00118964	0.0232268	0.0158274	0.545299	0.746112
ENSG00000130520	LSM4	0.020456	0.0442091	0.161117	0.0428666	0.0011973	0.0232268	0.0224106	0.15702	0.387628
ENSG00000280332	CTD_2013N176	-0.0216612	0.172727	0.370714	-0.0700186	0.00119523	0.0232268	-0.0483574	0.0611597	0.239469
ENSG00000117713	ARID1A	0.0128336	0.176383	0.375049	-0.0409872	0.00119862	0.0232268	-0.0538208	0.000803072	0.040147	Up in females; down in males
ENSG00000081059	TCF7	-0.0260411	0.19619	0.399371	-0.0922847	0.00119743	0.0232268	-0.0662436	0.0491038	0.214961
ENSG00000127452	FBXL12	-0.00594276	0.541047	0.72173	-0.04214	0.00119848	0.0232268	-0.0361972	0.0226617	0.149405
ENSG00000130723	PRRC2B	0.00428102	0.586423	0.757018	-0.0343479	0.00119525	0.0232268	-0.0386289	0.0034448	0.0691207
ENSG00000265018	AGAP12P	-0.012074	0.706858	0.836212	-0.140902	0.00119729	0.0232268	-0.128828	0.0153024	0.12448
ENSG00000176945	MUC20	-0.00440795	0.804634	0.896782	-0.0730374	0.00118821	0.0232268	-0.0686295	0.0152768	0.12448
ENSG00000136938	ANP32B	-0.0193594	0.0183302	0.0929874	-0.0346205	0.00120275	0.023281	-0.0152611	0.229288	0.473062
ENSG00000144857	BOC	0.0312013	0.00121585	0.0178793	-0.0391261	0.00121459	0.0234326	-0.0703274	1.4224e-05	0.0135928	Up in females; down in males
ENSG00000115568	ZNF142	0.0174589	0.077545	0.227068	-0.0428145	0.00121221	0.0234326	-0.0602733	0.000358552	0.0283858	Up in females; down in males
ENSG00000164048	ZNF589	-0.00565573	0.554426	0.733145	-0.0410704	0.00121409	0.0234326	-0.0354147	0.0227572	0.149431
ENSG00000188626	GOLGA8K (includes others)	-0.0349349	0.110837	0.282562	-0.0900375	0.00121721	0.0234428	-0.0551026	0.104214	0.311238
ENSG00000105971	CAV2	-0.0250486	0.12742	0.307738	0.0708289	0.00121884	0.0234428	0.0958775	0.00058273	0.0357993	Up in males; down in females
ENSG00000167613	LAIR1	0.0179771	0.35327	0.566215	0.0839409	0.00122149	0.0234428	0.0659638	0.0360503	0.185346
ENSG00000120675	DNAJC15	0.00527288	0.47233	0.667144	0.0316422	0.00122137	0.0234428	0.0263693	0.0271254	0.160249
ENSG00000232630	PRPS1P2	0.013893	0.526032	0.710217	-0.0981405	0.0012218	0.0234428	-0.112033	0.00281482	0.0646966
ENSG00000179295	PTPN11	0.000289146	0.983688	0.993145	0.0616714	0.00122705	0.0235177	0.0613823	0.00900132	0.0989921
ENSG00000204287	HLA-DRA	0.067957	2.95956e-05	0.0022566	0.0629575	0.00123187	0.023582	-0.00499952	0.827548	0.91704
ENSG00000246082	NUDT16L2P	-0.048314	0.00314658	0.0313175	-0.0679245	0.00123568	0.023582	-0.0196105	0.42841	0.656906
ENSG00000122679	RAMP3	0.0296329	0.13467	0.319625	0.0852216	0.00123367	0.023582	0.0555887	0.0791977	0.271958
ENSG00000166507	NDST2	0.0048354	0.617709	0.779125	-0.0425561	0.00123578	0.023582	-0.0473915	0.00373345	0.0702809
ENSG00000129347	KRI1	0.0265922	0.0160407	0.0856853	-0.045533	0.00123991	0.0236044	-0.0721253	9.77389e-05	0.0177477	Up in females; down in males
ENSG00000174282	ZBTB4	-0.00943057	0.29744	0.512096	-0.0391886	0.00123839	0.0236044	-0.029758	0.0425499	0.200272
ENSG00000273559	CWC25	0.00328635	0.705478	0.835157	-0.0377572	0.00124099	0.0236044	-0.0410435	0.00473011	0.0755125
ENSG00000119681	LTBP2	0.0902095	2.0932e-05	0.00190199	0.081722	0.00124714	0.0236956	-0.00848744	0.775862	0.891169
ENSG00000175193	PARL	-0.0298629	0.00229216	0.0258008	0.0398728	0.00126009	0.0238053	0.0697358	2.29719e-05	0.0135928	Up in males; down in females
ENSG00000132510	KDM6B	0.0374415	0.0125477	0.0739817	-0.0625534	0.00126241	0.0238053	-0.0999948	8.14703e-05	0.0174529	Up in females; down in males
ENSG00000149970	CNKSR2	-0.0491441	0.0211622	0.102322	-0.0906816	0.00126135	0.0238053	-0.0415375	0.21213	0.452535
ENSG00000135272	MDFIC	-0.0393014	0.0266926	0.116971	0.0746704	0.00125544	0.0238053	0.113972	0.000148278	0.0207525	Up in males; down in females
ENSG00000242299	RP11_234A11	-0.033405	0.0345898	0.137865	-0.0659039	0.00126061	0.0238053	-0.0324989	0.184091	0.420693
ENSG00000145020	AMT	-0.014909	0.217816	0.425377	-0.0523893	0.00125571	0.0238053	-0.0374802	0.0552526	0.227459
ENSG00000091157	WDR7	0.00834275	0.359285	0.572526	0.0393634	0.00125882	0.0238053	0.0310207	0.0360336	0.185314
ENSG00000197780	TAF13	0.00472491	0.825067	0.90904	0.0934098	0.00126428	0.0238148	0.0886849	0.0124589	0.113053
ENSG00000130734	ATG4D	-0.034202	0.00104361	0.0164436	-0.0424015	0.0012668	0.0238274	-0.00819952	0.596589	0.780484
ENSG00000267898	CTD_2639E69	-0.0116956	0.656159	0.803413	-0.116768	0.00126766	0.0238274	-0.105072	0.0167329	0.129811
ENSG00000148848	ADAM12	0.0502755	0.0115411	0.0703988	0.0826534	0.00127414	0.0238891	0.0323779	0.287991	0.534787
ENSG00000204681	GABBR1	0.0323366	0.0446012	0.162041	-0.0702317	0.00127331	0.0238891	-0.102568	0.000226181	0.0240397	Up in females; down in males
ENSG00000137767	SQOR	0.0052561	0.55401	0.732871	0.0378628	0.00127503	0.0238891	0.0326067	0.0236645	0.151794
ENSG00000134815	DHX34	0.0209078	0.108013	0.277804	-0.0546315	0.00127711	0.0239026	-0.0755393	0.000528374	0.034468	Up in females; down in males
ENSG00000196313	POM121/POM121C	-0.00141395	0.890793	0.945439	-0.0451953	0.00128155	0.02396	-0.0437814	0.010856	0.106848
ENSG00000166548	TK2	-0.00344606	0.788974	0.886914	0.0558954	0.00128659	0.0240288	0.0593415	0.00580092	0.0819981
ENSG00000163637	PRICKLE2	-0.0133971	0.222144	0.430469	0.0471319	0.00128842	0.0240296	0.0605289	0.00108883	0.043896	Up in males; down in females
ENSG00000125755	SYMPK	0.00761017	0.282044	0.495844	-0.030476	0.00128938	0.0240296	-0.0380861	0.00142158	0.0481678	Up in females; down in males
ENSG00000147669	POLR2K	-0.00315459	0.693043	0.827015	0.0343553	0.00129173	0.0240478	0.0375099	0.00480398	0.0761353
ENSG00000140931	CMTM3	0.0285755	0.0175676	0.0906188	0.0502408	0.00129657	0.0240613	0.0216653	0.243293	0.489124
ENSG00000120705	ETF1	-0.00871915	0.33816	0.552479	0.0391768	0.00129607	0.0240613	0.047896	0.00177489	0.0532073
ENSG00000147400	CETN2	0.00191876	0.777775	0.879035	0.0292698	0.00129574	0.0240613	0.027351	0.0144403	0.120648
ENSG00000137337	MDC1	0.021951	0.0699157	0.212803	-0.0514764	0.00130224	0.0241155	-0.0734274	0.000349767	0.028315	Up in females; down in males
ENSG00000160097	FNDC5	-0.0154302	0.574523	0.748768	-0.129892	0.0013014	0.0241155	-0.114462	0.0167779	0.129935
ENSG00000241644	INMT	0.0598266	0.000998378	0.0161817	0.0777932	0.00130973	0.0242286	0.0179666	0.520559	0.725994
ENSG00000126106	TMEM53	-0.00624538	0.575722	0.74916	-0.0473715	0.00131144	0.0242346	-0.0411261	0.0230706	0.150349
ENSG00000259351	LOC101928988	-0.0963057	0.000603191	0.012007	-0.114915	0.00131692	0.0242503	-0.0186092	0.656499	0.819375
ENSG00000169084	DHRSX	-0.0137869	0.136152	0.321402	-0.039042	0.00131669	0.0242503	-0.0252551	0.0850456	0.28175
ENSG00000081320	STK17B	0.0148082	0.397148	0.605897	0.0773918	0.00131782	0.0242503	0.0625836	0.0308337	0.17052
ENSG00000112096	SOD2	-0.00168406	0.896249	0.947479	0.0563969	0.00131544	0.0242503	0.0580809	0.00724394	0.0887749
ENSG00000247137	LOC100506282	-0.0234683	0.207239	0.4129	-0.0846099	0.00132221	0.0243057	-0.0611416	0.0496616	0.216153
ENSG00000226696	LENG8-AS1	-0.0154201	0.397592	0.606278	-0.0794296	0.00132415	0.0243159	-0.0640095	0.0323673	0.174937
ENSG00000198431	TXNRD1	0.0327229	0.00834237	0.0576438	0.0512353	0.00132597	0.0243238	0.0185124	0.327999	0.571101
ENSG00000196072	BLOC1S2	0.00011453	0.994202	0.997945	0.0666868	0.00133239	0.024416	0.0665723	0.00991036	0.102355
ENSG00000103056	SMPD3	-0.00661637	0.741188	0.857176	-0.0874527	0.00133477	0.0244342	-0.0808363	0.0151154	0.123766
ENSG00000230953	RP4_631H136	-0.0863537	0.00289709	0.0297286	-0.120009	0.00133989	0.0244767	-0.033655	0.44431	0.668725
ENSG00000165810	BTNL9	-0.0240834	0.139845	0.327239	-0.0695893	0.0013389	0.0244767	-0.0455059	0.0809421	0.274987
ENSG00000250303	LINC02762	0.017412	0.343448	0.557277	0.0799201	0.00134261	0.0245009	0.0625081	0.0377155	0.190062
ENSG00000269973	RP11_95D171	0.0360906	0.0206254	0.100502	0.0626701	0.00134623	0.0245414	0.0265794	0.25943	0.507092
ENSG00000168393	DTYMK	0.0215454	0.0686858	0.210561	0.0487029	0.00134889	0.0245644	0.0271574	0.139025	0.364226
ENSG00000196972	SMIM10L2B	-0.0504637	0.00104721	0.0164573	-0.0631766	0.00135771	0.0246993	-0.0127129	0.58214	0.770797
ENSG00000169057	MECP2	-0.00896929	0.243596	0.454704	-0.0329213	0.00136093	0.0247322	-0.023952	0.0536728	0.224004
ENSG00000154175	ABI3BP	0.0452227	0.0153956	0.0834347	-0.0770931	0.00136342	0.0247519	-0.122316	0.000102231	0.0177477	Up in females; down in males
ENSG00000185271	KLHL33	-0.033617	0.0830494	0.236259	-0.0791689	0.00137022	0.0248495	-0.0455519	0.12908	0.349525
ENSG00000268970	CTD_3099C611	-0.000964724	0.956782	0.978886	-0.0799396	0.00137625	0.0249332	-0.0789749	0.00924092	0.0998845
ENSG00000205041	CTC_425O232	-0.0136686	0.590319	0.760592	-0.112558	0.00137923	0.0249613	-0.0988897	0.0199938	0.140364
ENSG00000196526	AFAP1	0.00788057	0.315044	0.530784	0.0334818	0.00138692	0.0250746	0.0256012	0.043708	0.20308
ENSG00000185252	ZNF74	0.0132302	0.295123	0.509759	-0.0544002	0.00139348	0.0251673	-0.0676305	0.00157348	0.0505754
ENSG00000144043	TEX261	-0.0142935	0.0225673	0.105961	-0.0260539	0.0014058	0.0253638	-0.0117604	0.225922	0.469376
ENSG00000248810	LINC02432	0.0144654	0.659996	0.80562	0.133919	0.00141421	0.0254892	0.119454	0.0223745	0.148237
ENSG00000166292	TMEM100	-0.0688243	0.00531702	0.0434961	-0.0949509	0.00142073	0.025528	-0.0261266	0.468763	0.687464
ENSG00000167522	ANKRD11	0.0133672	0.0707592	0.214467	-0.0311054	0.00142028	0.025528	-0.0444727	0.000380715	0.0288701	Up in females; down in males
ENSG00000100567	PSMA3	-0.0120312	0.314736	0.530728	0.0512058	0.00141826	0.025528	0.063237	0.00173503	0.0528251
ENSG00000259933	LOC105371049	-0.0343753	0.186696	0.38774	-0.115934	0.0014288	0.0256204	-0.0815588	0.0586027	0.234638
ENSG00000114993	RTKN	0.00278234	0.826638	0.909886	-0.0536078	0.00142824	0.0256204	-0.0563901	0.00709548	0.0878767
ENSG00000099338	CATSPERG	0.0105641	0.520203	0.705616	0.0646226	0.00143099	0.0256335	0.0540584	0.0339264	0.178884
ENSG00000204282	TMC6	-0.0130278	0.461563	0.658619	-0.0763565	0.00143352	0.0256527	-0.0633287	0.0292812	0.166732
ENSG00000103168	TAF1C	0.0068325	0.561937	0.738953	-0.0507164	0.0014388	0.0256948	-0.0575489	0.00368144	0.0701845
ENSG00000106780	MEGF9	-0.00636768	0.730094	0.850207	0.0789058	0.00143822	0.0256948	0.0852734	0.00558352	0.0800639
ENSG00000160445	ZER1	-0.00504598	0.429391	0.631201	-0.0272772	0.00144158	0.0257183	-0.0222312	0.0326808	0.175605
ENSG00000040199	PHLPP2	-0.0297347	0.0695212	0.21207	-0.0703408	0.00144846	0.0258146	-0.0406061	0.121701	0.33813
ENSG00000111110	PPM1H	0.0299424	0.143131	0.331321	0.0852151	0.00145347	0.0258563	0.0552727	0.0876543	0.286081
ENSG00000152117	SMPD4BP	-0.0156396	0.165822	0.36084	-0.0475312	0.00145374	0.0258563	-0.0318916	0.076658	0.268104
ENSG00000183549	ACSM5	-0.0750735	0.000131514	0.0051945	-0.0755789	0.00145801	0.0259059	-0.000505382	0.985653	0.993569
ENSG00000253552	HOXA-AS2	0.00399016	0.805362	0.897251	-0.0695377	0.00146204	0.0259512	-0.0735278	0.00656233	0.0859758
ENSG00000277631	PGM5P3-AS1	-0.0632922	0.028186	0.120885	-0.121167	0.00146509	0.0259725	-0.0578753	0.200384	0.441197
ENSG00000260121	RP5_1142A69	-0.0322586	0.0366647	0.142887	-0.0672915	0.0014662	0.0259725	-0.0350329	0.158582	0.389394
ENSG00000147255	IGSF1	0.0657828	0.0177797	0.0912029	0.107045	0.00147025	0.0259917	0.0412626	0.314982	0.55881
ENSG00000160766	GBAP1	0.0372277	0.0337675	0.135884	-0.0680175	0.00146998	0.0259917	-0.105245	0.000215839	0.0236573	Up in females; down in males
ENSG00000116604	MEF2D	0.0204441	0.0548797	0.183005	-0.0445006	0.00147433	0.0260114	-0.0649447	0.000312954	0.0272219	Up in females; down in males
ENSG00000187653	TMSB4XP8	0.00907436	0.664471	0.808014	0.0827565	0.00147316	0.0260114	0.0736821	0.0245095	0.153453
ENSG00000148832	PAOX	-0.0109092	0.41957	0.624194	-0.0558632	0.00147657	0.0260247	-0.0449539	0.0373347	0.188896
ENSG00000168237	GLYCTK	-0.111374	0.000134901	0.00525765	-0.110686	0.00148209	0.0260548	0.000688794	0.986739	0.993937
ENSG00000142039	CCDC97	0.0242579	0.0142035	0.079495	-0.0400846	0.0014822	0.0260548	-0.0643425	0.000103225	0.0177477	Up in females; down in males
ENSG00000203709	MIR29B2CHG	-0.0379078	0.0395512	0.150101	-0.0786396	0.00148286	0.0260548	-0.0407318	0.164181	0.396973
ENSG00000197024	ZNF398	-0.0142521	0.103083	0.269776	-0.0364984	0.00148468	0.0260548	-0.0222463	0.107514	0.316135
ENSG00000272645	GTF2IP20	0.00356748	0.787608	0.886141	-0.0543507	0.00148571	0.0260548	-0.0579182	0.00711918	0.0880695
ENSG00000152642	GPD1L	-0.100064	1.57271e-06	0.000430946	-0.0755984	0.00150103	0.0261392	0.0244659	0.387262	0.624613
ENSG00000158406	H4C8	0.0672538	0.00258324	0.0276402	0.101174	0.00149634	0.0261392	0.0339197	0.34928	0.591762
ENSG00000177076	ACER2	-0.0458146	0.00888792	0.0600482	-0.0709389	0.00149873	0.0261392	-0.0251243	0.34495	0.587863
ENSG00000130653	PNPLA7	-0.0280164	0.0498333	0.172849	-0.0590578	0.00150426	0.0261392	-0.0310415	0.163974	0.396591
ENSG00000162144	CYB561A3	0.0211456	0.124675	0.304083	0.058075	0.00150261	0.0261392	0.0369293	0.0928608	0.294538
ENSG00000198331	HYLS1	-0.0118016	0.402625	0.61115	-0.0631421	0.00149994	0.0261392	-0.0513405	0.0306292	0.170047
ENSG00000231991	ANXA2P2	-0.0108807	0.510478	0.697542	0.0719926	0.00149273	0.0261392	0.0828733	0.00320267	0.0672826
ENSG00000188859	FAM78B	0.00875448	0.635375	0.790874	-0.0756109	0.00149971	0.0261392	-0.0843654	0.00506106	0.0773134
ENSG00000092199	HNRNPC	-0.00101716	0.873001	0.935751	-0.0272058	0.00150543	0.0261392	-0.0261886	0.012926	0.114549
ENSG00000118514	ALDH8A1	0.00323027	0.908673	0.95393	-0.131571	0.00150481	0.0261392	-0.134801	0.00671052	0.0861347
ENSG00000077616	NAALAD2	-0.14908	4.80632e-07	0.000268944	-0.110786	0.00151196	0.0262008	0.0382939	0.347896	0.590773
ENSG00000087263	OGFOD1	0.0042747	0.574945	0.748923	0.0324733	0.00151179	0.0262008	0.0281986	0.0240254	0.152263
ENSG00000145335	SNCA	0.0772094	0.000367814	0.0089963	0.081154	0.00151898	0.0262188	0.00394461	0.89795	0.951756
ENSG00000078401	EDN1	0.102567	0.00336067	0.032724	0.131429	0.00151884	0.0262188	0.028862	0.566999	0.760027
ENSG00000139410	SDSL	0.0301394	0.177878	0.376758	0.101119	0.00151808	0.0262188	0.0709792	0.058786	0.235104
ENSG00000100227	POLDIP3	-0.00638659	0.390498	0.600927	-0.0314795	0.00151879	0.0262188	-0.025093	0.0376441	0.189812
ENSG00000086015	MAST2	0.0181706	0.103658	0.270796	-0.0465313	0.00152729	0.0263363	-0.064702	0.000579761	0.0357993	Up in females; down in males
ENSG00000172534	HCFC1	0.0283603	0.0111071	0.0686591	-0.0456254	0.00153225	0.0263959	-0.0739857	8.75587e-05	0.017692	Up in females; down in males
ENSG00000174669	SLC29A2	-0.0413433	0.0260456	0.115373	-0.0648623	0.00153566	0.0264288	-0.023519	0.367273	0.607629
ENSG00000100504	PYGL	-0.00139349	0.925998	0.964543	0.0635303	0.00154117	0.0264975	0.0649238	0.00895739	0.0989921
ENSG00000162511	LAPTM5	0.0594869	0.00383607	0.0353325	0.0835538	0.00154826	0.0265761	0.0240668	0.440266	0.665713
ENSG00000169814	BTD	-0.0155124	0.178305	0.377282	0.048318	0.00154877	0.0265761	0.0638304	0.00100316	0.0427	Up in males; down in females
ENSG00000079931	MOXD1	0.0678453	0.0189555	0.0951977	0.106364	0.00155472	0.0266261	0.0385183	0.356185	0.59836
ENSG00000203879	GDI1	0.013636	0.183698	0.384383	-0.0431661	0.00155325	0.0266261	-0.0568022	0.00103143	0.043145	Up in females; down in males
ENSG00000080293	SCTR	-0.0408842	0.13999	0.327342	-0.110268	0.00155782	0.0266531	-0.0693834	0.104625	0.311672
ENSG00000234329	RP11_767N62	-0.00485982	0.873548	0.935927	-0.134658	0.00156001	0.0266646	-0.129798	0.0120608	0.111357
ENSG00000132507	EIF5A	0.00325207	0.713952	0.840616	0.0377677	0.00156404	0.0266867	0.0345156	0.0182485	0.134192
ENSG00000123684	LPGAT1	-0.000263586	0.986604	0.994451	0.0661893	0.00156435	0.0266867	0.0664528	0.0103102	0.104394
ENSG00000147676	MAL2	-0.0286023	0.184274	0.384946	0.0993654	0.00156817	0.026726	0.127968	0.000921622	0.0411201	Up in males; down in females
ENSG00000141759	TXNL4A	-0.00450399	0.629401	0.786637	0.0393679	0.00157837	0.0268736	0.0438719	0.00477961	0.0759239
ENSG00000143554	SLC27A3	0.00533302	0.492746	0.68357	-0.0330097	0.00158337	0.0269326	-0.0383427	0.00332111	0.0682794
ENSG00000087842	PIR	0.0337992	0.00148503	0.0197291	0.0426181	0.00158973	0.0269819	0.00881884	0.579465	0.769039
ENSG00000127054	INTS11	-0.00639287	0.434215	0.635734	-0.034564	0.00159088	0.0269819	-0.0281711	0.0343971	0.179768
ENSG00000162704	ARPC5	0.00691584	0.609886	0.773873	0.0574611	0.0015896	0.0269819	0.0505453	0.0230275	0.150347
ENSG00000109062	SLC9A3R1	0.0132446	0.326797	0.541942	-0.0576316	0.00160006	0.0271113	-0.0708762	0.00196091	0.055735
ENSG00000156304	SCAF4	0.0104297	0.355565	0.568729	-0.0476153	0.00160429	0.0271568	-0.0580449	0.00222191	0.0586833
ENSG00000123983	ACSL3	-0.00378406	0.692197	0.826393	0.0405338	0.00161042	0.027208	0.0443179	0.00552519	0.0799062
ENSG00000260233	ZNRD2-DT	0.00244575	0.883819	0.941362	-0.0745306	0.00161022	0.027208	-0.0769764	0.0074079	0.0898762
ENSG00000226445	LOC101929523	0.0334427	0.0883566	0.24537	0.0814769	0.00161611	0.027278	0.0480342	0.121624	0.33797
ENSG00000172331	BPGM	0.0196443	0.0336688	0.135691	0.0378712	0.0016254	0.0273819	0.0182269	0.204684	0.444991
ENSG00000173933	RBM4	0.0105519	0.176393	0.375049	-0.0326929	0.00162535	0.0273819	-0.0432448	0.00102504	0.043145	Up in females; down in males
ENSG00000038358	EDC4	-0.00520274	0.526026	0.710217	-0.0346678	0.00162952	0.027425	-0.0294651	0.0281143	0.16366
ENSG00000196839	ADA	-0.0112885	0.416647	0.621658	-0.0562085	0.00163464	0.0274849	-0.0449201	0.0414301	0.198568
ENSG00000273203	AC00694616	-0.0203875	0.469827	0.665429	-0.10695	0.00164173	0.0275776	-0.0865629	0.0444168	0.204463
ENSG00000188997	KCTD21	-0.0119321	0.270052	0.483847	-0.044287	0.00164775	0.0276522	-0.0323549	0.0597393	0.236728
ENSG00000106080	FKBP14	0.0170635	0.272389	0.485914	0.0665376	0.00165882	0.0277914	0.0494741	0.0517382	0.220458
ENSG00000266865	RP11_848P19	-0.00692564	0.618095	0.779348	-0.0589233	0.00165921	0.0277914	-0.0519977	0.0229507	0.150088
ENSG00000175414	ARL10	0.00177839	0.895898	0.947388	-0.0584488	0.0016614	0.0278015	-0.0602272	0.00838803	0.0963333
ENSG00000057294	PKP2	-0.188411	1.92164e-05	0.00183151	-0.13242	0.0016637	0.0278135	0.0559913	0.309605	0.554431
ENSG00000074054	CLASP1	-0.0082183	0.365107	0.577425	-0.0381461	0.00166915	0.027878	-0.0299278	0.0422299	0.199996
ENSG00000167874	TMEM88	0.00557299	0.702915	0.8333	-0.0649694	0.00167621	0.0279692	-0.0705424	0.00519333	0.0779756
ENSG00000182648	LINC01006	-0.0491643	2.73576e-05	0.00216113	-0.0426329	0.00168024	0.0280099	0.00653138	0.687578	0.838219
ENSG00000168495	POLR3D	-0.00412269	0.651937	0.801414	-0.0379629	0.00168464	0.0280565	-0.0338402	0.022841	0.149631
ENSG00000084674	APOB	-0.115778	5.1145e-07	0.000268944	-0.0889839	0.00168974	0.0280882	0.0267941	0.41138	0.643508
ENSG00000077063	CTTNBP2	-0.0386292	0.00191096	0.0230622	-0.0475863	0.00168926	0.0280882	-0.00895707	0.622277	0.797083
ENSG00000124249	KCNK15	0.0107826	0.645485	0.797905	0.0916019	0.00169191	0.0280976	0.0808193	0.0276608	0.162202
ENSG00000170653	ATF7	-0.0112793	0.232039	0.441879	-0.039417	0.00169981	0.0282021	-0.0281376	0.0639216	0.245276
ENSG00000167004	PDIA3	0.0289887	0.000262374	0.00746583	0.0306231	0.00170414	0.0282021	0.00163447	0.887334	0.947636
ENSG00000186466	AQP7P1	-0.0381571	0.0168529	0.0882512	-0.0611437	0.00170625	0.0282021	-0.0229866	0.332575	0.575525
ENSG00000102901	CENPT	0.0100493	0.368732	0.580575	-0.0472697	0.00170529	0.0282021	-0.057319	0.00239773	0.0608856
ENSG00000167625	ZNF526	-0.00542285	0.614575	0.776694	-0.0446467	0.00170186	0.0282021	-0.0392238	0.024918	0.154187
ENSG00000142494	SLC47A1	0.0175454	0.304298	0.519263	0.0749437	0.00171211	0.0282723	0.0573983	0.0440541	0.203846
ENSG00000077585	GPR137B	0.0690797	6.06429e-06	0.000949549	0.0591608	0.00171694	0.0282992	-0.0099189	0.650224	0.815122
ENSG00000169136	ATF5	0.0245894	0.0707091	0.214389	0.0537997	0.00171696	0.0282992	0.0292103	0.16198	0.394151
ENSG00000182253	SYNM	0.00192001	0.880515	0.939727	0.0541083	0.00172082	0.0283361	0.0521883	0.0138014	0.118253
ENSG00000197757	HOXC6	0.0296129	0.0161381	0.0859639	-0.048953	0.00172587	0.028366	-0.0785659	0.000130182	0.0194469	Up in females; down in males
ENSG00000214439	FAM185BP	-0.0254312	0.28078	0.494382	-0.0979381	0.00172556	0.028366	-0.0725069	0.0559481	0.229005
ENSG00000133226	SRRM1	0.00376288	0.714951	0.841257	-0.0433278	0.0017391	0.0285567	-0.0470907	0.00616061	0.0838158
ENSG00000141655	TNFRSF11A	0.063499	0.0219737	0.104489	0.105485	0.00174984	0.0286794	0.0419858	0.307927	0.553077
ENSG00000137218	FRS3	0.00605991	0.634089	0.790111	-0.0529133	0.00174933	0.0286794	-0.0589732	0.00526505	0.0783813
ENSG00000072210	ALDH3A2	-0.0195855	0.135291	0.320436	0.0544774	0.00175689	0.0287334	0.0740629	0.000832668	0.040699	Up in males; down in females
ENSG00000173801	JUP	0.015821	0.20868	0.414689	-0.0524126	0.00175805	0.0287334	-0.0682336	0.00130074	0.0464675	Up in females; down in males
ENSG00000127472	PLA2G5	-0.00188915	0.92955	0.966426	-0.0905412	0.00175544	0.0287334	-0.088652	0.0126317	0.113597
ENSG00000165886	UBTD1	-0.0522711	0.00111192	0.0169415	-0.065339	0.00176379	0.0287417	-0.0130679	0.591869	0.777091
ENSG00000233762	RPS15P4	0.0225257	0.614592	0.776694	-0.174123	0.00176314	0.0287417	-0.196648	0.0058557	0.0822188
ENSG00000068831	RASGRP2	-0.00465229	0.777528	0.878859	-0.0694998	0.00176027	0.0287417	-0.0648475	0.0172266	0.131535
ENSG00000073169	SELENOO	0.00110156	0.906533	0.952995	-0.0395656	0.00176511	0.0287417	-0.0406671	0.00924973	0.0998845
ENSG00000136045	PWP1	-0.00680624	0.413479	0.619442	0.0347705	0.00176852	0.0287704	0.0415767	0.00289279	0.0649563
ENSG00000148655	LRMDA	0.0343014	0.00488128	0.0413142	0.0491212	0.00177732	0.0288334	0.0148198	0.425052	0.654378
ENSG00000105967	TFEC	0.0465516	0.0980685	0.261657	0.118276	0.00177705	0.0288334	0.0717245	0.112325	0.324471
ENSG00000140688	RUSF1	-0.00375229	0.650692	0.800675	-0.0347008	0.00177587	0.0288334	-0.0309486	0.022809	0.149533
ENSG00000153310	CYRIB	-0.0188362	0.0658994	0.205199	0.042096	0.00178902	0.0289964	0.0609321	0.000431973	0.0307895	Up in males; down in females
ENSG00000100156	SLC16A8	-0.0164852	0.463738	0.660058	-0.0973567	0.00179381	0.0290472	-0.0808715	0.0311748	0.17145
ENSG00000187266	EPOR	0.014304	0.311459	0.527401	-0.0615322	0.00180205	0.0291536	-0.0758363	0.00192701	0.0552642
ENSG00000166598	HSP90B1	0.0176517	0.0668288	0.207	0.0394804	0.00180951	0.0292474	0.0218287	0.150195	0.379919
ENSG00000115318	LOXL3	0.0443526	0.0126101	0.074137	0.06902	0.00182052	0.0293982	0.0246674	0.35535	0.597751
ENSG00000065526	SPEN	0.0193106	0.0737226	0.220026	-0.0442538	0.00182587	0.0294304	-0.0635644	0.000486782	0.032336	Up in females; down in males
ENSG00000060491	OGFR	0.00873508	0.346319	0.55991	-0.0384009	0.00182577	0.0294304	-0.047136	0.00240098	0.0608856
ENSG00000171105	INSR	-0.0362589	0.000593762	0.0119003	-0.0406185	0.00183706	0.0295293	-0.00435955	0.777935	0.892318
ENSG00000152784	PRDM8	0.0373058	0.0295811	0.124493	-0.064597	0.00183549	0.0295293	-0.101903	0.000231797	0.0244257	Up in females; down in males
ENSG00000280063	RP11_295D43	0.00434921	0.830572	0.912468	-0.0892577	0.00183673	0.0295293	-0.0936069	0.00733426	0.0894842
ENSG00000239672	NME1	0.0319894	0.0173479	0.0899558	0.054723	0.00184514	0.0295721	0.0227336	0.275973	0.523499
ENSG00000132326	PER2	-0.0249443	0.0618292	0.197432	-0.0538627	0.00184583	0.0295721	-0.0289184	0.165054	0.39833
ENSG00000227591	HSD11B1-AS1	-0.0141335	0.474883	0.66941	0.0852531	0.00184815	0.0295721	0.0993866	0.00334525	0.0686149
ENSG00000113805	CNTN3	0.00480821	0.767677	0.873354	0.0717171	0.00184589	0.0295721	0.0669089	0.015955	0.12701
ENSG00000153814	JAZF1	0.00100845	0.899828	0.94919	0.0335161	0.00184653	0.0295721	0.0325076	0.0141423	0.119237
ENSG00000228035	NGF-AS1	0.00898717	0.762858	0.870355	-0.125539	0.00185484	0.0296521	-0.134527	0.00702754	0.0874056
ENSG00000154856	APCDD1	-0.0123937	0.465566	0.661961	-0.071786	0.00185713	0.0296617	-0.0593923	0.033638	0.178335
ENSG00000160753	RUSC1	0.0277298	0.0023532	0.0262019	-0.0355187	0.00187409	0.0298086	-0.0632485	3.30813e-05	0.0149423	Up in females; down in males
ENSG00000250474	WBP1LP2	-0.0263946	0.266125	0.479266	-0.097513	0.00187823	0.0298086	-0.0711184	0.0618926	0.240828
ENSG00000126012	KDM5C	0.00636646	0.383497	0.593813	-0.0303101	0.0018771	0.0298086	-0.0366766	0.00275674	0.0640594
ENSG00000109118	PHF12	0.00791662	0.385357	0.595944	-0.0380006	0.00187817	0.0298086	-0.0459172	0.00275254	0.0640594
ENSG00000126746	ZNF384	0.00916674	0.419952	0.624603	-0.0475558	0.00187149	0.0298086	-0.0567225	0.00303913	0.0657486
ENSG00000132604	TERF2	-0.00463891	0.461439	0.658496	-0.0260971	0.00187498	0.0298086	-0.0214582	0.0361101	0.185599
ENSG00000035141	FAM136A	0.00266443	0.72565	0.847484	0.0317799	0.0018731	0.0298086	0.0291154	0.0200192	0.140438
ENSG00000137726	FXYD6	0.00489978	0.694633	0.828068	-0.053278	0.00188664	0.029915	-0.0581778	0.0059311	0.0823139
ENSG00000140479	PCSK6	0.0506745	0.0394201	0.149699	-0.0807419	0.00189006	0.0299421	-0.131416	0.000350366	0.028315	Up in females; down in males
ENSG00000197694	SPTAN1	0.0375459	0.000207816	0.0065313	0.0384639	0.00189376	0.0299736	0.000918008	0.95005	0.976384
ENSG00000166582	CENPV	-0.0525294	0.00014279	0.0054237	-0.0523988	0.00189614	0.0299843	0.000130609	0.994774	0.997839
ENSG00000228203	GRASLND	-0.0447638	0.0953418	0.257269	-0.115125	0.00190024	0.0300221	-0.070361	0.108577	0.317724
ENSG00000152422	XRCC4	-0.00963965	0.522472	0.707263	0.0606676	0.00191013	0.0301511	0.0703072	0.00445275	0.0739469
ENSG00000204348	DXO	0.0024267	0.831996	0.913492	-0.0477651	0.00191774	0.030244	-0.0501918	0.00844899	0.0966014
ENSG00000135637	CCDC142	-0.0168546	0.261489	0.473978	-0.0635098	0.00192219	0.0302598	-0.0466551	0.057759	0.233069
ENSG00000204149	AGAP6 (includes others)	0.000500545	0.96447	0.983657	-0.0463822	0.00192071	0.0302598	-0.0468827	0.0113885	0.109197
ENSG00000108799	EZH1	-0.0234627	0.00355274	0.0339349	-0.031716	0.00193615	0.0304249	-0.00825329	0.496468	0.709582
ENSG00000227372	TP73-AS1	-0.0102371	0.155858	0.348367	-0.0294849	0.0019347	0.0304249	-0.0192478	0.093846	0.296056
ENSG00000124802	EEF1E1	-0.00253441	0.860877	0.929358	0.0610623	0.0019416	0.0304833	0.0635968	0.00878428	0.0983716
ENSG00000086300	SNX10	-0.0172761	0.475178	0.669494	0.103557	0.00194728	0.0305451	0.120834	0.00349579	0.0694654
ENSG00000135119	RNFT2	-0.00880736	0.63046	0.787135	0.0785768	0.00195065	0.0305706	0.0873842	0.00515316	0.077579
ENSG00000165185	KIAA1958	-0.084755	3.29027e-05	0.00239425	-0.077728	0.00196007	0.0305866	0.00702695	0.811082	0.908821
ENSG00000128536	CDHR3	-0.0605441	3.32634e-05	0.0024105	-0.0563554	0.00196562	0.0305866	0.00418868	0.843418	0.925703
ENSG00000164535	DAGLB	0.0314915	0.0031251	0.0312278	-0.0410624	0.00196197	0.0305866	-0.0725539	4.19712e-05	0.0158103	Up in females; down in males
ENSG00000014641	MDH1	-0.0478511	0.02104	0.101956	0.0836014	0.00196059	0.0305866	0.131452	0.000178463	0.0220124	Up in males; down in females
ENSG00000086570	FAT2	0.0626406	0.0315294	0.129965	0.143099	0.00196504	0.0305866	0.0804588	0.121768	0.338207
ENSG00000174697	LEP	0.059814	0.0675772	0.208158	0.129528	0.0019582	0.0305866	0.0697141	0.168826	0.403476
ENSG00000137975	CLCA2	-0.0401586	0.104155	0.27148	0.121388	0.00196325	0.0305866	0.161546	0.000613251	0.035996	Up in males; down in females
ENSG00000274471	RP11-228M15.1	-0.0198414	0.234436	0.445075	-0.0722435	0.00196147	0.0305866	-0.0524022	0.0590336	0.235588
ENSG00000177359	OVOS2	-0.105618	0.0143236	0.0799469	-0.154052	0.00197347	0.0306272	-0.0484341	0.434241	0.661233
ENSG00000155229	MMS19	-0.017758	0.0295695	0.124474	-0.0327864	0.00197263	0.0306272	-0.0150283	0.235556	0.48047
ENSG00000213930	GALT	-0.0184686	0.0655315	0.204575	-0.0412358	0.00197032	0.0306272	-0.0227671	0.152521	0.38249
ENSG00000109819	PPARGC1A	-0.0577131	0.00376758	0.0351635	-0.0713864	0.00197677	0.0306513	-0.0136734	0.630132	0.801283
ENSG00000196715	VKORC1L1	-0.018741	0.159891	0.353683	0.0546519	0.0019801	0.0306759	0.0733929	0.00108755	0.043896	Up in males; down in females
ENSG00000105552	BCAT2	-0.0340324	0.00530323	0.0434748	-0.0464331	0.00199935	0.0307122	-0.0124007	0.493024	0.70679
ENSG00000020577	SAMD4A	0.0508503	0.00557067	0.0447516	0.072393	0.00198843	0.0307122	0.0215427	0.438711	0.664565
ENSG00000180902	D2HGDH	-0.0303318	0.0157923	0.0848484	-0.0498658	0.00199996	0.0307122	-0.0195341	0.310879	0.554829
ENSG00000087116	ADAMTS2	0.0327768	0.0332935	0.13478	0.061573	0.00198938	0.0307122	0.0287962	0.227671	0.471445
ENSG00000263155	MYZAP	-0.0270689	0.0864076	0.242027	0.0635087	0.00199463	0.0307122	0.0905775	0.000611952	0.035996	Up in males; down in females
ENSG00000238164	TNFRSF14-AS1	0.0173828	0.180087	0.379728	-0.0534251	0.00199465	0.0307122	-0.0708079	0.00122716	0.0455475	Up in females; down in males
ENSG00000072840	EVC	0.0133359	0.192007	0.394184	-0.0415894	0.00199192	0.0307122	-0.0549253	0.00133449	0.0465268	Up in females; down in males
ENSG00000263089	RP11_166P134	-0.0394202	0.250831	0.462362	-0.142122	0.00199693	0.0307122	-0.102701	0.0644467	0.246192
ENSG00000178695	KCTD12	0.0152784	0.374288	0.584861	0.0716071	0.00198533	0.0307122	0.0563287	0.0447237	0.205049
ENSG00000184378	ACTRT3	-0.0131481	0.410737	0.617429	0.0616594	0.00199586	0.0307122	0.0748075	0.00358629	0.0694654
ENSG00000163864	NMNAT3	-0.0297262	0.0214846	0.103169	-0.0515185	0.0020113	0.0308323	-0.0217923	0.27443	0.52232
ENSG00000205221	VIT	-0.00974353	0.488629	0.680235	-0.0548826	0.00201049	0.0308323	-0.0451391	0.0413602	0.198287
ENSG00000169635	HIC2	0.00752264	0.493805	0.684357	-0.0456843	0.00201838	0.0309138	-0.0532069	0.00397563	0.071903
ENSG00000063169	BICRA	0.0438956	0.00145527	0.0195569	-0.0537691	0.00202204	0.0309323	-0.0976647	2.55781e-05	0.0135928	Up in females; down in males
ENSG00000164182	NDUFAF2	-0.0277913	0.00751695	0.0541152	-0.0402504	0.00202488	0.0309323	-0.0124591	0.42532	0.654383
ENSG00000102710	SUPT20H	-0.00406715	0.653364	0.802195	-0.0372388	0.00202442	0.0309323	-0.0331716	0.0250361	0.154226
ENSG00000166123	GPT2	-0.0914013	1.20768e-05	0.00144076	-0.0758378	0.00202979	0.0309803	0.0155635	0.593616	0.77833
ENSG00000158458	NRG2	-0.0208012	0.135474	0.320491	-0.0554911	0.0020341	0.0310192	-0.0346899	0.112538	0.32481
ENSG00000137869	CYP19A1	0.172072	1.53852e-05	0.00164518	0.135888	0.00203637	0.0310268	-0.0361836	0.500496	0.712643
ENSG00000115738	ID2	0.0416004	0.00175391	0.0219703	0.0519644	0.00204487	0.0311023	0.010364	0.603012	0.784322
ENSG00000101337	TM9SF4	0.00074387	0.899289	0.94881	-0.0242931	0.00204385	0.0311023	-0.025037	0.010238	0.104083
ENSG00000130669	PAK4	0.0260368	0.00813941	0.0568877	-0.038375	0.00204991	0.031125	-0.0644118	8.87778e-05	0.017692	Up in females; down in males
ENSG00000149930	TAOK2	0.00275041	0.704749	0.834747	-0.0299821	0.00204963	0.031125	-0.0327325	0.00680423	0.0866668
ENSG00000223519	KIF28P	0.0200231	0.487556	0.67951	-0.130459	0.00206043	0.0312576	-0.150482	0.00337989	0.0688422
ENSG00000100403	ZC3H7B	0.00174905	0.827985	0.910654	-0.0331753	0.00206875	0.0313567	-0.0349243	0.00895551	0.0989921
ENSG00000157064	NMNAT2	-0.0538258	0.0114745	0.0701877	-0.0850793	0.0020718	0.0313758	-0.0312535	0.340745	0.58356
ENSG00000142082	SIRT3	-0.029219	0.000717661	0.0132321	-0.0325572	0.00207868	0.0313787	-0.00333816	0.791121	0.898686
ENSG00000204262	COL5A2	0.0446794	0.000738371	0.0134185	0.0500544	0.00207925	0.0313787	0.00537493	0.781272	0.894332
ENSG00000065809	FAM107B	-0.0274149	0.103307	0.270081	0.0684649	0.00208094	0.0313787	0.0958797	0.000738317	0.0386503	Up in males; down in females
ENSG00000040633	PHF23	0.00338077	0.752862	0.86418	-0.0438091	0.00207639	0.0313787	-0.0471899	0.00782754	0.0929395
ENSG00000145979	TBC1D7	-0.00118785	0.930672	0.966781	0.0572357	0.0020763	0.0313787	0.0584235	0.010614	0.10582
ENSG00000104967	NOVA2	0.0205673	0.0549626	0.183247	-0.0427841	0.00209254	0.031379	-0.0633514	0.000422926	0.0307895	Up in females; down in males
ENSG00000157782	CABP1	-0.0485211	0.0575797	0.188635	-0.113001	0.00208761	0.031379	-0.06448	0.131021	0.35241
ENSG00000100387	RBX1	-0.0256933	0.109211	0.279924	0.0640502	0.00208813	0.031379	0.0897435	0.000796444	0.040147	Up in males; down in females
ENSG00000148384	INPP5E	0.0111593	0.203869	0.408646	-0.0360533	0.00208878	0.031379	-0.0472126	0.00144877	0.0483025	Up in females; down in males
ENSG00000198363	ASPH	-0.0119684	0.485425	0.67794	0.0704413	0.00208833	0.031379	0.0824097	0.00405349	0.0721393
ENSG00000105974	CAV1	-0.00553996	0.691557	0.826147	0.0575296	0.00209349	0.031379	0.0630695	0.00671415	0.0861347
ENSG00000070756	PABPC1	-0.000249889	0.974563	0.988199	-0.0324806	0.00209044	0.031379	-0.0322307	0.0131938	0.115699
ENSG00000123600	METTL8	0.00329204	0.728189	0.849304	0.0386535	0.0020957	0.0313854	0.0353615	0.0222741	0.148144
ENSG00000182768	NGRN	0.00316098	0.644008	0.796865	0.0281876	0.00210092	0.0314367	0.0250266	0.0257114	0.156415
ENSG00000114790	ARHGEF26	-0.103114	3.55323e-05	0.00245466	-0.088734	0.00210858	0.0315245	0.0143803	0.678191	0.832373
ENSG00000141101	NOB1	0.000539653	0.945817	0.97418	-0.0325784	0.0021137	0.031574	-0.0331181	0.0116186	0.109946
ENSG00000106605	BLVRA	-0.0148795	0.127875	0.308465	0.0395586	0.0021174	0.0315801	0.0544381	0.000923835	0.0411201	Up in males; down in females
ENSG00000120549	KIAA1217	-0.0139012	0.281481	0.495174	-0.0528006	0.00211771	0.0315801	-0.0388994	0.0618309	0.240655
ENSG00000102024	PLS3	-0.00120529	0.929875	0.966493	0.056401	0.00212157	0.0316109	0.0576063	0.0111721	0.108186
ENSG00000171617	ENC1	0.0506971	0.0043603	0.0383667	0.0692894	0.00212882	0.0316383	0.0185923	0.488311	0.702911
ENSG00000049860	HEXB	0.0151642	0.139912	0.327282	0.0417261	0.00212621	0.0316383	0.0265619	0.104771	0.311841
ENSG00000203930	LINC00632	0.0244462	0.339094	0.553541	0.112518	0.00212849	0.0316383	0.0880714	0.0426079	0.200272
ENSG00000275395	FCGBP	0.140603	0.00479967	0.0409762	0.183125	0.00214099	0.0317742	0.0425223	0.558033	0.75447
ENSG00000144455	SUMF1	0.00450619	0.618229	0.779348	0.0368942	0.00214159	0.0317742	0.032388	0.0280477	0.163516
ENSG00000080603	SRCAP	0.0274742	0.0090192	0.0604624	-0.0413296	0.00214807	0.0318164	-0.0688038	0.00010015	0.0177477	Up in females; down in males
ENSG00000151065	DCP1B	0.00953006	0.349818	0.562615	-0.0415865	0.00214701	0.0318164	-0.0511165	0.00274438	0.0640594
ENSG00000134294	SLC38A2	0.0353912	0.0639882	0.201176	0.0769169	0.00215659	0.0319158	0.0415257	0.167377	0.401655
ENSG00000104953	TLE6	0.0401459	0.19229	0.394685	0.137177	0.00216966	0.032082	0.0970311	0.0644029	0.246192
ENSG00000033030	ZCCHC8	-0.0187179	0.087101	0.243211	-0.0436878	0.00217814	0.0321803	-0.0249699	0.146407	0.374004
ENSG00000150782	IL18	0.0844493	0.000617154	0.0121509	0.0976779	0.00218298	0.0321889	0.0132286	0.722313	0.859503
ENSG00000213366	GSTM2	-0.0212332	0.107463	0.277002	-0.0530434	0.00218299	0.0321889	-0.0318103	0.127435	0.346755
ENSG00000139990	DCAF5	-0.0109397	0.151757	0.34269	-0.0308836	0.00218423	0.0321889	-0.0199439	0.101192	0.307107
ENSG00000142528	ZNF473	-0.00498959	0.596154	0.76447	-0.0378937	0.00218945	0.0322387	-0.0329041	0.030742	0.170285
ENSG00000172987	HPSE2	-0.0508421	0.0112236	0.0691396	-0.0738643	0.002198	0.0322799	-0.0230222	0.434704	0.661466
ENSG00000167642	SPINT2	0.0448365	0.0220137	0.104594	0.076768	0.00219756	0.0322799	0.0319315	0.288231	0.53506
ENSG00000262877	RP11_1055B84	-0.0137071	0.524767	0.709002	-0.0870387	0.00219538	0.0322799	-0.0733316	0.0354863	0.183252
ENSG00000237813	AC0020661	-0.00819409	0.72261	0.84556	0.0963985	0.00219961	0.0322799	0.104593	0.00715816	0.0882789
ENSG00000197576	HOXA4	0.00872679	0.562135	0.739119	-0.0604118	0.00222695	0.0326538	-0.0691385	0.00538422	0.0790403
ENSG00000196199	MPHOSPH8	-0.00953878	0.269492	0.483275	-0.0349588	0.00223169	0.032696	-0.0254201	0.0670991	0.251762
ENSG00000188215	DCUN1D3	0.038112	0.00153758	0.0201228	0.0459633	0.00223659	0.0327405	0.00785129	0.6604	0.821848
ENSG00000089041	P2RX7	0.0916269	3.52009e-05	0.00245466	0.0803394	0.00224461	0.0327758	-0.0112876	0.718052	0.85696
ENSG00000162148	PPP1R32	0.00923086	0.491018	0.682201	-0.0545031	0.00224344	0.0327758	-0.063734	0.00436333	0.0736788
ENSG00000144218	AFF3	-0.0156912	0.498661	0.687881	0.0982151	0.00224438	0.0327758	0.113906	0.00412312	0.0726602
ENSG00000167740	CYB5D2	0.00917097	0.259744	0.472355	0.0326063	0.00224876	0.0327928	0.0234353	0.0713295	0.259579
ENSG00000283236	AC074141.3	0.0142591	0.499326	0.688365	-0.0825311	0.00224951	0.0327928	-0.0967903	0.00483454	0.0761353
ENSG00000114841	DNAH1	-0.00663562	0.608679	0.772891	-0.0533488	0.00225246	0.0328085	-0.0467132	0.0284335	0.164296
ENSG00000170382	LRRN2	-0.0139445	0.477364	0.671068	-0.0879178	0.00225614	0.0328348	-0.0739733	0.0297841	0.168166
ENSG00000270412	RP11_92C46	0.0432846	0.0123117	0.0732409	0.0675029	0.00227719	0.0330589	0.0242183	0.359456	0.600417
ENSG00000165661	QSOX2	0.0172578	0.0919831	0.251806	-0.0405634	0.00227693	0.0330589	-0.0578212	0.000724813	0.038505	Up in females; down in males
ENSG00000204435	CSNK2B	-0.00195431	0.839063	0.916972	-0.0393159	0.00227621	0.0330589	-0.0373616	0.0184473	0.135021
ENSG00000112186	CAP2	0.0085117	0.593662	0.763582	0.0658675	0.0022797	0.0330679	0.0573558	0.0292071	0.166625
ENSG00000108846	ABCC3	0.164894	1.50722e-06	0.000430946	0.12983	0.00229804	0.0330847	-0.0350638	0.47568	0.693432
ENSG00000134463	ECHDC3	-0.0844866	5.91281e-05	0.00332774	-0.0767959	0.00229932	0.0330847	0.00769077	0.797178	0.901885
ENSG00000261051	RP11_274H25	-0.0852611	0.000154478	0.00566164	0.0847823	0.00229403	0.0330847	0.170043	6.43895e-06	0.0101004	Up in males; down in females
ENSG00000163131	CTSS	0.0750274	0.00240954	0.0264774	0.095522	0.00229972	0.0330847	0.0204946	0.58122	0.770028
ENSG00000154359	LONRF1	-0.0516544	0.0146263	0.0809688	-0.0789504	0.00229174	0.0330847	-0.0272959	0.386025	0.623534
ENSG00000205583	STAG3L1	-0.0347761	0.0375996	0.145207	-0.0696692	0.00228474	0.0330847	-0.0348931	0.194689	0.434494
ENSG00000122376	SHLD2	-0.0152393	0.18126	0.381283	0.0462329	0.00229758	0.0330847	0.0614723	0.00138597	0.0475649	Up in males; down in females
ENSG00000269352	PTOV1-AS2	0.0184502	0.27013	0.483938	-0.0691111	0.00228553	0.0330847	-0.0875613	0.00206831	0.0570592
ENSG00000143753	DEGS1	-0.00789769	0.562463	0.739258	0.0554741	0.00229336	0.0330847	0.0633718	0.0053208	0.0785997
ENSG00000119900	OGFRL1	0.00408801	0.803279	0.895841	0.0667897	0.00229778	0.0330847	0.0627017	0.0200497	0.140438
ENSG00000267653	RP1_193H183	-0.0549971	0.14933	0.33931	-0.127986	0.00230815	0.0331788	-0.072989	0.180592	0.417406
ENSG00000243317	STMP1	0.00651142	0.566375	0.742227	0.046047	0.0023129	0.0331793	0.0395356	0.0326597	0.175605
ENSG00000172732	MUS81	-0.00195901	0.8537	0.925413	-0.0431256	0.00231312	0.0331793	-0.0411666	0.0183507	0.134621
ENSG00000171045	TSNARE1	-7.6394e-06	0.999431	0.999831	-0.0428964	0.00231386	0.0331793	-0.0428888	0.0143285	0.120164
ENSG00000182718	ANXA2	0.00571237	0.641792	0.795314	0.0501016	0.00232058	0.0332484	0.0443892	0.0275117	0.161686
ENSG00000134470	IL15RA	-0.011059	0.330132	0.545133	-0.0448665	0.00232416	0.0332724	-0.0338074	0.0612965	0.239732
ENSG00000130299	GTPBP3	-2.67637e-06	0.999769	0.999884	-0.0378802	0.00233581	0.0334119	-0.0378775	0.0135211	0.117096
ENSG00000197724	PHF2	-0.00112665	0.865262	0.931892	-0.027038	0.00234752	0.0335522	-0.0259114	0.017909	0.133377
ENSG00000052802	MSMO1	-0.0182971	0.315231	0.530997	0.0738353	0.00235402	0.0336026	0.0921325	0.00259041	0.0625731
ENSG00000143499	SMYD2	0.00583219	0.625476	0.784311	0.0486733	0.00235488	0.0336026	0.0428411	0.028715	0.164831
ENSG00000260916	CCPG1	0.0122345	0.28309	0.497051	0.0460793	0.0023613	0.0336667	0.0338448	0.0656341	0.248889
ENSG00000006047	YBX2	-0.0339904	0.0279644	0.120302	-0.0617372	0.0023716	0.0337314	-0.0277468	0.251476	0.498588
ENSG00000213445	SIPA1	0.019654	0.0961553	0.258552	-0.0472655	0.00237044	0.0337314	-0.0669194	0.00077034	0.0393862	Up in females; down in males
ENSG00000111752	PHC1	0.0120246	0.33061	0.54559	-0.0496417	0.00237114	0.0337314	-0.0616663	0.00279376	0.0644552
ENSG00000206077	ZDHHC11B	0.0171205	0.520597	0.705869	-0.114807	0.00240485	0.0341765	-0.131927	0.00440194	0.0739066
ENSG00000138796	HADH	-0.0942508	6.87947e-07	0.000335392	-0.0653849	0.00240791	0.0341923	0.0288658	0.262031	0.50945
ENSG00000164086	DUSP7	0.0251047	0.0199619	0.0981831	-0.042269	0.00241221	0.0342257	-0.0673737	0.000204853	0.0230289	Up in females; down in males
ENSG00000149016	TUT1	-0.00254169	0.732449	0.851576	-0.0301765	0.00242152	0.03433	-0.0276348	0.0236622	0.151794
ENSG00000278727	AC0004034	0.0478428	0.0234035	0.108321	0.0814298	0.00242743	0.034386	0.033587	0.298578	0.544018
ENSG00000205363	INSYN1	0.060247	0.000561889	0.0115115	0.0670809	0.00243255	0.0344306	0.00683389	0.792912	0.899728
ENSG00000135094	SDS	0.159823	0.00159821	0.0206087	0.166124	0.0024368	0.0344631	0.00630105	0.927419	0.965747
ENSG00000007314	SCN4A	-0.0305009	0.0841274	0.238087	-0.0707803	0.00244292	0.0344861	-0.0402794	0.150598	0.380443
ENSG00000167371	PRRT2	0.0299038	0.154953	0.346963	-0.0875291	0.00244169	0.0344861	-0.117433	0.00119512	0.0453654	Up in females; down in males
ENSG00000142186	SCYL1	0.00545293	0.516003	0.702465	-0.0339341	0.00244433	0.0344861	-0.0393871	0.00494815	0.0766649
ENSG00000093144	ECHDC1	-0.0651141	0.00381848	0.0352638	0.0859868	0.00244758	0.0345042	0.151101	5.94573e-05	0.0170489	Up in males; down in females
ENSG00000178951	ZBTB7A	0.0373082	0.00746577	0.0538842	-0.0538254	0.00246162	0.0345344	-0.0911336	9.79136e-05	0.0177477	Up in females; down in males
ENSG00000165804	ZNF219	0.0459323	0.0113819	0.0696699	0.0709452	0.00246351	0.0345344	0.0250129	0.369885	0.61028
ENSG00000233230	AC0798072	0.0381034	0.0461464	0.164913	-0.0765784	0.00246113	0.0345344	-0.114682	0.00041141	0.0304426	Up in females; down in males
ENSG00000171475	WIPF2	0.00925194	0.134571	0.319543	-0.0246364	0.00245533	0.0345344	-0.0338883	0.00109616	0.0440484	Up in females; down in males
ENSG00000120533	ENY2	-0.0118851	0.144552	0.333344	0.0324242	0.00246062	0.0345344	0.0443093	0.00118003	0.0449873	Up in males; down in females
ENSG00000171408	PDE7B	0.0101777	0.508187	0.695697	0.0638523	0.00245657	0.0345344	0.0536746	0.0353926	0.182876
ENSG00000133424	LARGE1	-0.00646355	0.570127	0.744698	-0.0442325	0.00245305	0.0345344	-0.037769	0.0371724	0.188572
ENSG00000074181	NOTCH3	0.082213	3.71342e-07	0.000234138	0.0545815	0.00247273	0.0345736	-0.0276315	0.202338	0.442665
ENSG00000198963	RORB	-0.26731	4.1263e-07	0.000249527	-0.118228	0.00247616	0.0345736	0.149082	0.0118787	0.110984
ENSG00000204231	RXRB	-0.00818019	0.290634	0.505339	-0.0311173	0.00246977	0.0345736	-0.0229371	0.0661015	0.249725
ENSG00000132773	TOE1	-0.0071199	0.411698	0.617992	-0.034383	0.00247525	0.0345736	-0.0272631	0.0502575	0.217247
ENSG00000154358	OBSCN	0.0128766	0.568328	0.743578	-0.0917731	0.00247153	0.0345736	-0.10465	0.00562497	0.0805169
ENSG00000213214	ARHGEF35	-0.00615129	0.73926	0.856131	0.070706	0.002487	0.0346973	0.0768573	0.00958156	0.101837
ENSG00000168528	SERINC2	0.111826	5.03489e-05	0.00306748	0.089585	0.00248904	0.0346982	-0.0222414	0.546258	0.747073
ENSG00000158747	MICOS10-NBL1/NBL1	0.0179224	0.0601333	0.193853	-0.0375851	0.00249714	0.0347724	-0.0555075	0.000528705	0.034468	Up in females; down in males
ENSG00000125967	NECAB3	-0.0190705	0.109374	0.280217	-0.0468651	0.00250413	0.0347724	-0.0277946	0.138349	0.36333
ENSG00000169100	SLC25A6	-0.0128168	0.196965	0.400253	-0.039723	0.00250227	0.0347724	-0.0269062	0.0906635	0.291043
ENSG00000103197	TSC2	0.0102734	0.206686	0.412079	-0.03257	0.00249855	0.0347724	-0.0428434	0.00171106	0.0524594
ENSG00000167257	RNF214	-0.00331232	0.737738	0.855532	-0.0399951	0.00250428	0.0347724	-0.0366828	0.023962	0.152263
ENSG00000086102	NFX1	-0.0242183	0.00136729	0.018936	-0.0284125	0.00251151	0.0348335	-0.00419421	0.707973	0.8515
ENSG00000138081	FBXO11	-0.023717	0.0222607	0.105225	-0.0405292	0.00251265	0.0348335	-0.0168122	0.2946	0.540248
ENSG00000136457	CHAD	-0.0418881	0.11359	0.286582	-0.11377	0.00251854	0.0348666	-0.0718816	0.104116	0.311166
ENSG00000214135	LOC220729	-0.00719759	0.649053	0.799721	-0.0641149	0.00251901	0.0348666	-0.0569173	0.028423	0.164296
ENSG00000196196	HRCT1	0.0349709	0.0232471	0.107882	0.0612061	0.00253481	0.0350246	0.0262352	0.276429	0.523673
ENSG00000178031	ADAMTSL1	-0.0292248	0.132368	0.316087	-0.0807035	0.00254041	0.0350246	-0.0514787	0.105316	0.312509
ENSG00000185088	RPS27L	-0.0125468	0.318893	0.534508	0.0501521	0.0025386	0.0350246	0.0626989	0.00282604	0.0648695
ENSG00000163075	CFAP221	0.0200143	0.471791	0.666719	0.136109	0.00253944	0.0350246	0.116094	0.0250551	0.154226
ENSG00000143858	SYT2	-0.00986384	0.661192	0.806126	-0.0905794	0.00253927	0.0350246	-0.0807156	0.0283609	0.164201
ENSG00000260428	SCX	0.142605	1.42852e-08	3.97613e-05	0.0825	0.00255101	0.0351248	-0.0601047	0.0683333	0.253783
ENSG00000166886	NAB2	0.013486	0.335685	0.550103	-0.0555016	0.00255169	0.0351248	-0.0689876	0.00304055	0.0657486
ENSG00000254087	LYN	0.0318444	0.0176524	0.0907563	0.0530256	0.00256388	0.0352649	0.0211811	0.310709	0.554709
ENSG00000101190	TCFL5	0.00441451	0.641353	0.795038	0.0366495	0.00256778	0.0352909	0.032235	0.0329881	0.176376
ENSG00000204060	FOXO6	0.0254776	0.285206	0.499019	-0.0950079	0.00258177	0.0354553	-0.120485	0.00250738	0.0624004
ENSG00000100490	CDKL1	0.00872807	0.596068	0.76447	0.0718787	0.00258566	0.035481	0.0631507	0.0262738	0.157904
ENSG00000124225	PMEPA1	0.000341506	0.986626	0.994451	0.0812338	0.002595	0.0355813	0.0808923	0.0155569	0.125205
ENSG00000148498	PARD3	-0.0171606	0.0533541	0.180179	-0.0344359	0.00260314	0.0356651	-0.0172753	0.210565	0.450877
ENSG00000153487	ING1	-0.00196636	0.892043	0.946043	-0.0596799	0.00260574	0.0356728	-0.0577135	0.0172674	0.131775
ENSG00000115652	UXS1	0.0361166	0.000207454	0.0065313	0.0349695	0.00260822	0.0356758	-0.00114713	0.934301	0.969345
ENSG00000222046	DCDC2B	0.00537307	0.811006	0.900609	-0.0952642	0.00261003	0.0356758	-0.100637	0.00909326	0.0995402
ENSG00000078814	MYH7B	-0.00685944	0.660772	0.806126	-0.0613479	0.00262097	0.0357696	-0.0544884	0.0306935	0.170231
ENSG00000177103	DSCAML1	0.00133763	0.956275	0.978653	-0.108606	0.00261965	0.0357696	-0.109944	0.010869	0.106848
ENSG00000197162	ZNF785	-1.31948e-05	0.998919	0.999759	-0.0386448	0.00262488	0.035795	-0.0386317	0.0154321	0.124642
ENSG00000236914	LINC01852	0.0385523	0.0405047	0.152389	0.0757427	0.00262793	0.0358089	0.0371904	0.213578	0.454266
ENSG00000237541	HLA-DQA2	0.0819329	0.000500054	0.0107865	0.0872828	0.00263188	0.0358221	0.00534988	0.876709	0.942668
ENSG00000139631	CSAD	-0.047396	0.00077392	0.0138483	-0.0524797	0.00263352	0.0358221	-0.00508378	0.806481	0.907182
ENSG00000185485	SDHAP1	-0.0177037	0.227562	0.436912	-0.0588563	0.00263635	0.0358221	-0.0411526	0.0819507	0.276858
ENSG00000143624	INTS3	0.00564797	0.549031	0.728432	-0.0378511	0.00263707	0.0358221	-0.043499	0.00568695	0.0809865
ENSG00000126217	MCF2L	-0.00406453	0.759706	0.868113	-0.0533794	0.00264454	0.0358957	-0.0493149	0.0238427	0.152263
ENSG00000185513	L3MBTL1	-0.0176965	0.340543	0.555177	-0.0740178	0.00264963	0.035931	-0.0563213	0.0602613	0.237537
ENSG00000138823	MTTP	0.01912	0.631374	0.787511	0.138126	0.00265329	0.035931	0.119006	0.0459506	0.207422
ENSG00000166313	APBB1	0.000422371	0.952654	0.977228	-0.0282485	0.00265239	0.035931	-0.0286709	0.0140827	0.119237
ENSG00000196422	PPP1R26	-0.0156239	0.114369	0.287516	-0.0382739	0.00266619	0.0360779	-0.02265	0.143515	0.370002
ENSG00000101335	MYL9	0.046718	0.00271823	0.028596	0.0587873	0.00267339	0.0360918	0.0120693	0.604861	0.78562
ENSG00000100968	NFATC4	0.0359265	0.00702594	0.0518141	-0.0510715	0.00267265	0.0360918	-0.086998	0.00010073	0.0177477	Up in females; down in males
ENSG00000185189	NRBP2	0.00121821	0.918323	0.959752	-0.0476533	0.00267336	0.0360918	-0.0488715	0.012896	0.11451
ENSG00000125107	CNOT1	-0.0105656	0.149202	0.33924	-0.0289906	0.00267671	0.0361088	-0.018425	0.114265	0.327248
ENSG00000183779	ZNF703	0.0407142	0.000350968	0.00881794	-0.0413594	0.00268476	0.0361342	-0.0820735	1.2138e-05	0.013304	Up in females; down in males
ENSG00000120885	CLU	0.0726663	0.000362448	0.00892733	0.0746897	0.00268517	0.0361342	0.00202338	0.945558	0.974165
ENSG00000107186	MPDZ	-0.0412678	0.00114714	0.0172704	-0.0474698	0.00269296	0.0361342	-0.00620197	0.741595	0.871614
ENSG00000078237	TIGAR	0.0496779	0.00342088	0.0331264	0.0633977	0.00269234	0.0361342	0.0137198	0.587562	0.774106
ENSG00000103932	RPAP1	-0.0169664	0.0396703	0.150389	-0.0317642	0.00269302	0.0361342	-0.0147978	0.245997	0.492414
ENSG00000197978	GOLGA6L9 (includes others)	0.0264081	0.309989	0.525448	-0.104929	0.00269301	0.0361342	-0.131337	0.00277918	0.0642987
ENSG00000242732	RTL5	0.0107464	0.437167	0.637998	-0.0558259	0.0026869	0.0361342	-0.0665723	0.00420417	0.0733011
ENSG00000112299	VNN1	0.135082	5.12851e-05	0.00309068	0.117009	0.00269803	0.0361739	-0.0180732	0.699437	0.84675
ENSG00000175768	TOMM5	-0.00835363	0.385814	0.596335	0.0382011	0.00270167	0.0361949	0.0465547	0.00371802	0.0702444
ENSG00000164733	CTSB	0.0428841	0.00437393	0.038372	0.0578846	0.00271458	0.0363401	0.0150005	0.512391	0.719786
ENSG00000205959	RP11_689P112	-0.0667107	0.00174465	0.0219224	-0.0830516	0.00272172	0.0364079	-0.0163409	0.615357	0.792445
ENSG00000166173	LARP6	-0.03838	0.00137873	0.0190085	-0.0447885	0.00273241	0.0365108	-0.00640852	0.718761	0.857535
ENSG00000133216	EPHB2	0.0238589	0.241847	0.452923	0.0886871	0.00273357	0.0365108	0.0648282	0.0626427	0.242649
ENSG00000136848	DAB2IP	0.0454496	0.0023038	0.0258985	0.0560013	0.00274226	0.036584	0.0105518	0.635699	0.804522
ENSG00000266714	MYO15B	0.012423	0.430826	0.632197	-0.0630526	0.00274323	0.036584	-0.0754756	0.00424655	0.0733802
ENSG00000117298	ECE1	-0.00068584	0.937814	0.970406	-0.0354884	0.00274795	0.0366191	-0.0348026	0.0169989	0.130672
ENSG00000156398	SFXN2	-0.0549269	0.000200954	0.00641496	-0.0532314	0.00275357	0.0366293	0.00169547	0.936357	0.970101
ENSG00000163814	CDCP1	0.14415	0.000262668	0.00746583	0.139366	0.00275498	0.0366293	-0.00478469	0.932072	0.96812
ENSG00000071894	CPSF1	0.0183732	0.0263305	0.116166	-0.0317506	0.00275187	0.0366293	-0.0501239	0.000287172	0.0266462	Up in females; down in males
ENSG00000170606	HSPA4	0.00978136	0.265555	0.478675	0.034787	0.00278061	0.0369421	0.0250056	0.0766485	0.268104
ENSG00000178081	ULK4P3	-0.100302	0.0217654	0.104017	-0.175759	0.00280829	0.0371134	-0.0754574	0.276877	0.523857
ENSG00000231312	MAP4K3-DT	0.0222906	0.112471	0.285086	0.0549717	0.00279866	0.0371134	0.0326811	0.141211	0.367002
ENSG00000118156	ZNF541	0.0216088	0.267676	0.481047	0.0810613	0.00280393	0.0371134	0.0594524	0.0664081	0.250613
ENSG00000173120	KDM2A	0.00711782	0.364695	0.577226	-0.0311552	0.00279605	0.0371134	-0.038273	0.00353827	0.0694654
ENSG00000166188	ZNF319	-0.00401208	0.673065	0.814398	-0.0375832	0.00280264	0.0371134	-0.0335711	0.0301069	0.168793
ENSG00000187098	MITF	-0.00107803	0.937476	0.970285	0.0548972	0.00280832	0.0371134	0.0559753	0.0138261	0.118366
ENSG00000167302	TEPSIN	-0.000417372	0.969154	0.985392	-0.0439759	0.00280495	0.0371134	-0.0435585	0.0158033	0.126492
ENSG00000115275	MOGS	0.00745308	0.39161	0.601796	-0.0345715	0.00281585	0.0371704	-0.0420246	0.00386612	0.0714437
ENSG00000092068	SLC7A8	0.00493077	0.78742	0.885986	-0.0703049	0.00281687	0.0371704	-0.0752357	0.011132	0.107917
ENSG00000181027	FKRP	0.0251578	0.00801603	0.0563887	-0.0358974	0.00282601	0.037263	-0.0610552	0.000116407	0.0184103	Up in females; down in males
ENSG00000154310	TNIK	-0.0110832	0.62606	0.784566	-0.0868268	0.00282829	0.037265	-0.0757437	0.0363982	0.186533
ENSG00000180818	HOXC10	-0.00726219	0.566816	0.742516	-0.0500534	0.00283311	0.0373004	-0.0427912	0.0376106	0.189733
ENSG00000140488	CELF6	-0.0167134	0.266223	0.479266	-0.0581532	0.00283645	0.0373165	-0.0414398	0.0821844	0.27722
ENSG00000198742	SMURF1	-0.0213424	0.0204448	0.0997886	-0.0354649	0.00284484	0.0373708	-0.0141225	0.320625	0.564086
ENSG00000173559	NABP1	0.0370735	0.0548435	0.18292	0.0782678	0.00284325	0.0373708	0.0411943	0.184947	0.421825
ENSG00000037280	FLT4	-0.011918	0.243191	0.454262	-0.0407422	0.00284792	0.0373832	-0.0288242	0.0807879	0.274622
ENSG00000132670	PTPRA	0.00202739	0.757621	0.866489	-0.0261807	0.00285607	0.0374621	-0.0282081	0.00972248	0.10184
ENSG00000006327	TNFRSF12A	0.143643	0.000100238	0.00455883	0.127793	0.00286824	0.0375498	-0.0158504	0.75954	0.881317
ENSG00000075826	SEC31B	-0.0208075	0.214959	0.421813	-0.0677825	0.00286784	0.0375498	-0.046975	0.0855367	0.282231
ENSG00000184343	SRPK3	-0.0114072	0.658922	0.805206	-0.0920641	0.00286917	0.0375498	-0.0806568	0.0411819	0.197722
ENSG00000165028	NIPSNAP3B	-0.122914	1.36495e-05	0.00154433	-0.0945314	0.00287249	0.0375615	0.0283823	0.461441	0.681513
ENSG00000173914	RBM4B	-0.00943991	0.318591	0.534312	-0.037422	0.00287436	0.0375615	-0.0279821	0.0668772	0.251506
ENSG00000169221	TBC1D10B	0.00503327	0.583627	0.755094	-0.0363903	0.0028826	0.0376412	-0.0414236	0.00666906	0.0861347
ENSG00000122034	GTF3A	-0.009841	0.238256	0.448964	0.0329305	0.00289025	0.0377131	0.0427715	0.00223479	0.058846
ENSG00000239556	AC0049515	-0.0169433	0.322015	0.537314	-0.0694906	0.00289358	0.0377284	-0.0525473	0.0615588	0.240168
ENSG00000177575	CD163	0.108694	5.73755e-05	0.00325629	0.0975826	0.00289951	0.0377496	-0.0111113	0.774605	0.890303
ENSG00000261118	LOC101927863	-0.00213414	0.926165	0.964614	-0.0932534	0.00289806	0.0377496	-0.0911192	0.0176517	0.133029
ENSG00000128595	CALU	0.0394148	0.00111565	0.0169836	0.0446929	0.00291347	0.0379032	0.00527809	0.767892	0.886188
ENSG00000171462	DLK2	0.0825728	0.000939551	0.0155442	-0.096381	0.00294595	0.0381842	-0.178954	2.8029e-05	0.0143004	Up in females; down in males
ENSG00000116962	NID1	0.0117368	0.218046	0.425679	-0.0370984	0.00294381	0.0381842	-0.0488352	0.00209324	0.0574478
ENSG00000213585	VDAC1	-0.00485633	0.545133	0.725122	0.0317521	0.00293925	0.0381842	0.0366084	0.00614428	0.0837236
ENSG00000162368	CMPK1	-0.00781695	0.589731	0.760058	0.0576865	0.00294217	0.0381842	0.0655035	0.00678614	0.0865841
ENSG00000108773	KAT2A	0.00139445	0.924306	0.96365	-0.0588068	0.00294306	0.0381842	-0.0602013	0.0136667	0.11772
ENSG00000166401	SERPINB8	0.0515623	0.00149113	0.0197322	0.058851	0.00295001	0.0381885	0.00728867	0.75925	0.881144
ENSG00000125841	NRSN2	0.00976554	0.368681	0.580547	-0.0442001	0.00295064	0.0381885	-0.0539657	0.00355428	0.0694654
ENSG00000253873	PCDHGA11	0.0352826	0.0124324	0.073608	-0.0560714	0.00295521	0.0381924	-0.091354	0.000170623	0.0218693	Up in females; down in males
ENSG00000164040	PGRMC2	-0.0189301	0.262023	0.474503	0.0665119	0.00295677	0.0381924	0.085442	0.00252236	0.0624004
ENSG00000129055	ANAPC13	-0.0101597	0.318929	0.534508	0.0400232	0.00295747	0.0381924	0.0501829	0.00317305	0.0672826
ENSG00000189419	SPATA41	-0.064433	0.00752361	0.0541221	-0.0856264	0.00296176	0.0382196	-0.0211934	0.547662	0.748137
ENSG00000206145	P2RX6P	0.114513	0.00412521	0.0370994	0.173794	0.00296861	0.0382701	0.0592813	0.372347	0.612441
ENSG00000181656	GPR88	-0.104959	0.0089955	0.0603779	-0.108341	0.00297004	0.0382701	-0.0033828	0.94704	0.974896
ENSG00000125877	ITPA	0.00618393	0.523083	0.707729	0.0380184	0.00297288	0.0382786	0.0318345	0.0425222	0.200272
ENSG00000162981	LRATD1	0.0688651	0.00634909	0.0482169	0.119108	0.00298095	0.0383543	0.050243	0.260763	0.508224
ENSG00000123472	ATPAF1	-0.0463866	7.86674e-05	0.00393046	-0.0418466	0.00298517	0.0383804	0.00454	0.786843	0.896697
ENSG00000164867	NOS3	0.0382495	0.00979929	0.0635306	-0.0569193	0.00299477	0.0384757	-0.0951688	0.000143327	0.0206027	Up in females; down in males
ENSG00000254585	MAGEL2	-0.065268	0.00630508	0.048054	-0.0906614	0.00299985	0.0384899	-0.0253934	0.485221	0.700699
ENSG00000175287	PHYHD1	-0.0234188	0.0181525	0.0923799	-0.0373402	0.00300027	0.0384899	-0.0139214	0.357711	0.599504
ENSG00000279713	CTD_3035K233	0.0209835	0.418829	0.623356	-0.105164	0.0030109	0.0385981	-0.126147	0.00422955	0.0733802
ENSG00000136878	USP20	-0.00821635	0.335962	0.550238	-0.0332539	0.00302757	0.0387834	-0.0250376	0.0676187	0.252626
ENSG00000116117	PARD3B	0.0225501	0.0565494	0.186692	0.0455739	0.00303578	0.0388602	0.0230238	0.213423	0.454058
ENSG00000092621	PHGDH	-0.070847	0.00353287	0.0338508	-0.0919715	0.00304062	0.0388937	-0.0211245	0.566311	0.759919
ENSG00000132874	SLC14A2	0.0101297	0.728681	0.849603	0.102183	0.00304707	0.0389479	0.0920531	0.0382103	0.19077
ENSG00000271367	RP3_483K164	0.0268924	0.392845	0.602461	0.134687	0.00305602	0.0390338	0.107795	0.0455158	0.206844
ENSG00000277791	PSMB3	0.00365657	0.653025	0.801967	0.0320351	0.0030605	0.0390625	0.0283785	0.0326345	0.175575
ENSG00000107581	EIF3A	-0.0223705	0.00333943	0.0325715	-0.0284048	0.00306745	0.039122	-0.00603426	0.598086	0.78169
ENSG00000146535	GNA12	0.0161306	0.0362515	0.141986	0.0295712	0.00307631	0.039122	0.0134406	0.262292	0.509714
ENSG00000260257	RP5_1085F173	0.0396398	0.0537338	0.180741	0.0770785	0.00307558	0.039122	0.0374388	0.236426	0.481668
ENSG00000073969	NSF	0.00743714	0.436722	0.637807	0.0376153	0.00307059	0.039122	0.0301782	0.0516986	0.220458
ENSG00000167523	SPATA33	0.00182856	0.876905	0.937814	-0.0458358	0.00307329	0.039122	-0.0476644	0.0136245	0.117701
ENSG00000086991	NOX4	0.0528154	0.00810768	0.0567376	0.0802205	0.00309647	0.0392787	0.0274051	0.386965	0.624306
ENSG00000169223	LMAN2	0.0139195	0.0659324	0.205226	-0.029188	0.00309538	0.0392787	-0.0431075	0.000686462	0.0382709	Up in females; down in males
ENSG00000127920	GNG11	-0.0238714	0.147583	0.337007	0.0645558	0.00309343	0.0392787	0.0884272	0.0014374	0.0483025	Up in males; down in females
ENSG00000137714	FDX1	-0.0171846	0.157429	0.350181	0.0472952	0.00309759	0.0392787	0.0644799	0.00154539	0.0501794
ENSG00000125319	HROB	-0.066819	0.000320526	0.00845166	-0.0660146	0.00311039	0.0393258	0.000804381	0.976021	0.989613
ENSG00000124253	PCK1	-0.0969402	0.00136473	0.0189345	-0.111566	0.003111	0.0393258	-0.0146257	0.744914	0.873349
ENSG00000179277	MEIS3P1	-0.0117038	0.242304	0.4535	-0.0389401	0.00310945	0.0393258	-0.0272364	0.0889826	0.288848
ENSG00000203797	DDO	-0.00648613	0.680273	0.818971	0.0562243	0.00310413	0.0393258	0.0627104	0.0108093	0.10663
ENSG00000122367	LDB3	-0.0135389	0.720502	0.844342	-0.14927	0.00311252	0.0393258	-0.135731	0.0286638	0.164831
ENSG00000174807	CD248	0.112704	8.0229e-05	0.00396576	0.0998563	0.00313364	0.0395642	-0.0128481	0.751149	0.87678
ENSG00000119397	CNTRL	0.0032958	0.807999	0.898762	-0.0526337	0.00313771	0.0395871	-0.0559295	0.0119677	0.111243
ENSG00000184205	TSPYL2	0.00440933	0.790249	0.887518	-0.0651891	0.00314345	0.039631	-0.0695984	0.0112207	0.108309
ENSG00000181666	ZNF875	-0.00254051	0.737972	0.855657	-0.029959	0.00314797	0.0396594	-0.0274185	0.0278269	0.16278
ENSG00000148908	RGS10	0.0647008	0.0017068	0.021565	0.0771354	0.00316071	0.0396809	0.0124347	0.688199	0.838703
ENSG00000197093	GAL3ST4	0.0495426	0.00618345	0.0475332	-0.067425	0.00315524	0.0396809	-0.116968	0.000105826	0.0180182	Up in females; down in males
ENSG00000146555	SDK1	-0.0114581	0.393199	0.602461	-0.0541821	0.00315912	0.0396809	-0.042724	0.0537785	0.224337
ENSG00000204576	PRR3	-0.00736175	0.470462	0.665825	-0.039829	0.00315398	0.0396809	-0.0324673	0.0492966	0.215321
ENSG00000135698	MPHOSPH6	-0.00760342	0.566667	0.742446	0.0521401	0.00316099	0.0396809	0.0597435	0.0068301	0.0867629
ENSG00000168079	SCARA5	0.0272923	0.146785	0.335833	-0.0726992	0.00316805	0.0397411	-0.0999914	0.00147449	0.048855	Up in females; down in males
ENSG00000111058	ACSS3	-0.0924357	3.5701e-06	0.000680456	-0.0674573	0.00317159	0.0397571	0.0249783	0.362379	0.603288
ENSG00000141576	RNF157	-0.0689398	0.00115468	0.0173316	-0.0799983	0.00317641	0.039789	-0.0110585	0.729498	0.864173
ENSG00000279716	AC0061282	0.0154395	0.364899	0.577392	-0.0691017	0.00318858	0.0398845	-0.0845412	0.00370132	0.0701845
ENSG00000134744	TUT4	-0.00632192	0.575412	0.748924	-0.0443609	0.00318825	0.0398845	-0.038039	0.0389152	0.192508
ENSG00000115963	RND3	0.0439942	0.00796339	0.0561084	0.061877	0.0031945	0.0399017	0.0178827	0.476763	0.694281
ENSG00000070444	MNT	0.0171201	0.121453	0.29856	-0.0428545	0.00319319	0.0399017	-0.0599747	0.00122844	0.0455475	Up in females; down in males
ENSG00000180787	ZFP3	-0.0239861	0.0349746	0.138798	-0.0437312	0.00320253	0.0399735	-0.0197451	0.266443	0.513982
ENSG00000166619	BLCAP	-0.01706	0.0992365	0.263524	0.0398359	0.00320516	0.0399779	0.0568958	0.00102378	0.043145	Up in males; down in females
ENSG00000141449	GREB1L	-0.0943307	8.89073e-05	0.00420261	-0.0758815	0.00322357	0.0400344	0.0184491	0.567442	0.760235
ENSG00000168702	LRP1B	-0.0952469	0.000538087	0.0111939	-0.0765464	0.00322229	0.0400344	0.0187005	0.592522	0.777648
ENSG00000062282	DGAT2	-0.0854885	0.00204395	0.0239604	0.0995233	0.00321874	0.0400344	0.185012	4.75905e-05	0.0158103	Up in males; down in females
ENSG00000141084	RANBP10	0.0125487	0.0869779	0.243106	-0.0280912	0.00322184	0.0400344	-0.0406399	0.000912995	0.0411201	Up in females; down in males
ENSG00000253953	PCDHGB4	-0.0159883	0.368366	0.580284	-0.0743098	0.00322301	0.0400344	-0.0583215	0.0522859	0.221376
ENSG00000142687	KIAA0319L	-0.00579596	0.388861	0.599355	-0.0262803	0.00322568	0.0400344	-0.0204844	0.0597861	0.236728
ENSG00000121716	PILRB	-0.00811687	0.540091	0.720766	-0.0525748	0.00321641	0.0400344	-0.0444579	0.0409354	0.197295
ENSG00000244242	IFITM10	0.0723973	0.00778924	0.0552589	0.0945825	0.00323342	0.0401022	0.0221852	0.574496	0.765466
ENSG00000084090	STARD7	-0.0109142	0.259107	0.472001	0.0376103	0.00324881	0.0402362	0.0485245	0.002695	0.0634393
ENSG00000175267	VWA3A	-0.0202354	0.547796	0.72767	-0.12035	0.00324678	0.0402362	-0.100115	0.0533225	0.223526
ENSG00000136478	TEX2	0.0135221	0.0952929	0.257219	0.0311484	0.00325376	0.0402535	0.0176263	0.167906	0.402209
ENSG00000172115	CYCS	-0.0176214	0.342135	0.55664	0.0729536	0.0032548	0.0402535	0.090575	0.00364217	0.0698062
ENSG00000011021	CLCN6	-0.0114247	0.18444	0.38515	-0.0332752	0.00325728	0.0402557	-0.0218505	0.111188	0.322445
ENSG00000072163	LIMS2	0.0167523	0.11791	0.293132	-0.0412978	0.00326286	0.0402679	-0.0580501	0.00121932	0.0455475	Up in females; down in males
ENSG00000146409	SLC18B1	0.0168869	0.314867	0.530728	0.0653349	0.00326097	0.0402679	0.048448	0.0732466	0.263168
ENSG00000095739	BAMBI	0.0730399	6.90859e-05	0.00367139	0.0646893	0.00327394	0.0403479	-0.00835064	0.750126	0.876629
ENSG00000188010	MORN2	-0.00819698	0.499537	0.688378	0.0465015	0.00327293	0.0403479	0.0546985	0.00614257	0.0837236
ENSG00000198185	ZNF334	-0.0545842	0.0391874	0.149167	-0.0989496	0.00327699	0.0403572	-0.0443654	0.275873	0.523493
ENSG00000157927	RADIL	0.0325141	0.0168692	0.0882564	-0.0496504	0.00329222	0.0404879	-0.0821645	0.000235299	0.02448	Up in females; down in males
ENSG00000197170	PSMD12	-0.00863482	0.527571	0.711294	0.0534886	0.00329073	0.0404879	0.0621234	0.00637507	0.0846326
ENSG00000150455	TIRAP	-0.00970919	0.320956	0.536466	-0.0378006	0.00329869	0.0405384	-0.0280914	0.0735679	0.263836
ENSG00000132740	IGHMBP2	-0.0034757	0.663843	0.807786	-0.0312731	0.00330095	0.0405384	-0.0277973	0.0334375	0.177749
ENSG00000179344	HLA-DQB1	0.0786482	2.24494e-06	0.000559505	0.0549894	0.0033287	0.0405638	-0.0236588	0.29545	0.541073
ENSG00000184508	HDDC3	-0.0323681	0.00665375	0.0499943	-0.0429815	0.00333647	0.0405638	-0.0106133	0.549294	0.748789
ENSG00000010310	GIPR	-0.0666543	0.0191782	0.0958474	-0.107537	0.00333384	0.0405638	-0.0408826	0.351574	0.59433
ENSG00000005339	CREBBP	0.0188463	0.0665	0.206372	-0.0393059	0.00331967	0.0405638	-0.0581522	0.000733523	0.0385144	Up in females; down in males
ENSG00000087884	AAMDC	-0.0196928	0.0909266	0.25013	0.0446652	0.00333369	0.0405638	0.064358	0.000974914	0.0421661	Up in males; down in females
ENSG00000168066	SF1	0.00961643	0.274689	0.488211	-0.0342239	0.0033163	0.0405638	-0.0438403	0.00291471	0.065115
ENSG00000250318	CTA_963H55	0.0153262	0.442354	0.642183	-0.0752834	0.00332221	0.0405638	-0.0906096	0.00542199	0.0793702
ENSG00000100941	PNN	0.00542522	0.606141	0.770637	-0.0412042	0.0033162	0.0405638	-0.0466294	0.00775481	0.0923259
ENSG00000065970	FOXJ2	-0.00356222	0.655819	0.803274	-0.031306	0.00331713	0.0405638	-0.0277438	0.0338869	0.178861
ENSG00000164309	CMYA5	-0.0226021	0.661051	0.806126	-0.17731	0.00333206	0.0405638	-0.154708	0.047072	0.210319
ENSG00000173744	AGFG1	-0.0042734	0.671222	0.813129	0.0392801	0.00332568	0.0405638	0.0435535	0.00908168	0.0994787
ENSG00000123131	PRDX4	-0.00238251	0.779255	0.88041	0.0331412	0.00331599	0.0405638	0.0355238	0.0114594	0.10924
ENSG00000205562	LOC100506731	0.00855615	0.79746	0.892018	0.130546	0.00332903	0.0405638	0.12199	0.0258563	0.156846
ENSG00000239779	WBP1	-0.00193512	0.837088	0.915881	-0.0367455	0.00332416	0.0405638	-0.0348104	0.0241393	0.152373
ENSG00000166435	XRRA1	7.13264e-05	0.994507	0.997945	-0.0412729	0.00333771	0.0405638	-0.0413442	0.0167818	0.129935
ENSG00000086712	TXLNG	-0.0372234	0.00106547	0.0166237	-0.0424202	0.0033454	0.0406009	-0.00519686	0.760977	0.881923
ENSG00000117834	SLC5A9	0.0223415	0.249629	0.461209	-0.0769509	0.00334513	0.0406009	-0.0992924	0.00256794	0.0625697
ENSG00000196126	HLA-DRB1	0.0632057	9.17874e-06	0.00118359	0.0487915	0.00334911	0.0406178	-0.0144142	0.468388	0.687201
ENSG00000150977	RILPL2	0.00607993	0.470972	0.666245	0.0328757	0.00335699	0.0406852	0.0267958	0.0504488	0.217537
ENSG00000204219	TCEA3	-0.028952	0.0365713	0.142776	-0.050264	0.0033623	0.0406934	-0.021312	0.308779	0.553661
ENSG00000092758	COL9A3	-0.0132094	0.556183	0.734512	-0.0864685	0.00336127	0.0406934	-0.073259	0.0434223	0.202562
ENSG00000198855	FICD	0.0308779	0.0148234	0.0816452	0.0477932	0.00338362	0.0408513	0.0169153	0.385758	0.623218
ENSG00000197083	ZNF300P1	-0.0355957	0.0521043	0.1776	-0.0701609	0.003387	0.0408513	-0.0345652	0.22938	0.47313
ENSG00000106804	C5	-0.0334827	0.0527977	0.178748	-0.0616804	0.00338644	0.0408513	-0.0281977	0.277385	0.524644
ENSG00000255046	RP11_297N64	-0.00367123	0.880194	0.939451	-0.0965952	0.00337775	0.0408513	-0.092924	0.0215832	0.146052
ENSG00000150459	SAP18	-0.000576688	0.924514	0.963752	0.0238038	0.00338417	0.0408513	0.0243805	0.0153813	0.12462
ENSG00000234884	LOC100996404	-0.10348	0.000525079	0.011042	-0.117504	0.00339031	0.0408631	-0.0140232	0.762037	0.882451
ENSG00000137494	ANKRD42	-0.0102892	0.336714	0.551041	-0.0416721	0.00339947	0.0409454	-0.0313829	0.0698647	0.256593
ENSG00000001460	STPG1	0.00257406	0.767919	0.873536	-0.0333545	0.0034022	0.0409502	-0.0359286	0.0118046	0.110542
ENSG00000110315	RNF141	-0.0192807	0.266271	0.479276	0.0671263	0.00341154	0.0410344	0.086407	0.00288415	0.0649563
ENSG00000140937	CDH11	0.0361499	0.0157179	0.0847097	0.0564606	0.00341556	0.0410546	0.0203107	0.378492	0.616993
ENSG00000143376	SNX27	-0.0140828	0.14395	0.332678	-0.0365143	0.00342007	0.0410806	-0.0224315	0.139345	0.364514
ENSG00000088247	KHSRP	0.0102522	0.13105	0.313801	-0.0260661	0.00343605	0.0412162	-0.0363183	0.00140623	0.0478857	Up in females; down in males
ENSG00000269044	CTC_429P93	-0.0126113	0.358419	0.571418	0.0510895	0.00343577	0.0412162	0.0637007	0.0043473	0.0736281
ENSG00000134851	TMEM165	0.00415742	0.736436	0.854667	0.0481439	0.00343847	0.0412169	0.0439865	0.0297411	0.167977
ENSG00000204463	BAG6	0.00518084	0.489531	0.680909	-0.0290939	0.00346715	0.0415324	-0.0342747	0.00602762	0.0826838
ENSG00000105649	RAB3A	-0.0182674	0.350662	0.563405	-0.0828562	0.00347768	0.0416207	-0.0645888	0.0541453	0.225118
ENSG00000183307	TMEM121B	2.47393e-05	0.999172	0.999759	-0.0882151	0.00347927	0.0416207	-0.0882398	0.020404	0.141938
ENSG00000074935	TUBE1	-0.0221528	0.0995485	0.264072	-0.0514875	0.00348387	0.0416473	-0.0293347	0.167823	0.402209
ENSG00000163634	THOC7	0.00156081	0.821399	0.906803	0.0267429	0.00348685	0.0416545	0.0251821	0.0259238	0.156989
ENSG00000172667	ZMAT3	0.00962993	0.583914	0.755184	0.0690607	0.00350893	0.0418898	0.0594308	0.0396067	0.194234
ENSG00000176894	PXMP2	-0.085991	2.37245e-05	0.00200092	-0.0726149	0.00352595	0.0420644	0.0133761	0.648228	0.813638
ENSG00000102144	PGK1	-0.00653047	0.495602	0.685845	0.0370367	0.00352855	0.0420667	0.0435672	0.00623214	0.0841866
ENSG00000112941	TENT4A	-0.0140454	0.134024	0.318699	-0.0358731	0.00353509	0.0421161	-0.0218277	0.142353	0.368478
ENSG00000130940	CASZ1	0.0193184	0.230842	0.440557	-0.0638854	0.00354438	0.0421981	-0.0832038	0.00245674	0.0616408
ENSG00000125249	RAP2A	0.00320411	0.842813	0.919433	0.0625636	0.00355688	0.0423182	0.0593595	0.0250309	0.154226
ENSG00000174672	BRSK2	0.031418	0.190373	0.392112	-0.0927158	0.00356635	0.0423659	-0.124134	0.00207994	0.0571724
ENSG00000276805	RP11_291L226	0.0090842	0.490297	0.681597	-0.0495249	0.00357015	0.0423659	-0.0586091	0.00649366	0.0855592
ENSG00000274602	PI4KAP1	-0.00283769	0.873732	0.935962	-0.0660107	0.00357019	0.0423659	-0.063173	0.0264229	0.158374
ENSG00000115419	GLS	0.000193304	0.992612	0.997275	0.081225	0.00357056	0.0423659	0.0810317	0.0186837	0.136059
ENSG00000013561	RNF14	-0.0149494	0.25713	0.469619	0.050722	0.00358507	0.0425093	0.0656714	0.00289037	0.0649563
ENSG00000013374	NUB1	-0.00811989	0.236982	0.447646	-0.0263715	0.00359361	0.0425244	-0.0182516	0.0971541	0.30113
ENSG00000267532	MIR497HG	-0.012265	0.261056	0.473388	-0.0446753	0.00359214	0.0425244	-0.0324102	0.0758935	0.267326
ENSG00000100226	GTPBP1	0.00064679	0.923891	0.963332	-0.0262304	0.0035925	0.0425244	-0.0268772	0.016114	0.127419
ENSG00000072310	SREBF1	-0.0472994	0.0218265	0.104099	0.0764527	0.00360939	0.0426824	0.123752	0.000312305	0.0272219	Up in males; down in females
ENSG00000197119	SLC25A29	-0.00425254	0.751517	0.863201	-0.0514502	0.00361254	0.0426907	-0.0471977	0.0307171	0.170255
ENSG00000231389	HLA-DPA1	0.067062	2.27599e-05	0.00195657	0.0542938	0.00361717	0.0427058	-0.0127682	0.56708	0.760027
ENSG00000198909	MAP3K3	0.00853372	0.297876	0.512394	-0.0314999	0.00361868	0.0427058	-0.0400336	0.00342927	0.0689535
ENSG00000109927	TECTA	-0.0368352	0.0222065	0.105084	-0.061645	0.0036402	0.0428302	-0.0248098	0.325494	0.568544
ENSG00000213753	CENPBD1P1	0.015292	0.0970888	0.260055	-0.0349064	0.003661	0.0428302	-0.0501985	0.00112144	0.0443612	Up in females; down in males
ENSG00000135912	TTLL4	0.0204716	0.108761	0.279259	-0.0471768	0.00364883	0.0428302	-0.0676483	0.00127214	0.0463814	Up in females; down in males
ENSG00000205730	ITPRIPL2	0.0155811	0.121364	0.298466	0.0382869	0.00363851	0.0428302	0.0227058	0.153987	0.38458
ENSG00000105723	GSK3A	0.0114826	0.163997	0.358964	-0.0315057	0.00365223	0.0428302	-0.0429883	0.00184132	0.0538949
ENSG00000095397	WHRN	0.0177062	0.224632	0.43366	-0.055874	0.00366074	0.0428302	-0.0735802	0.00254268	0.0625697
ENSG00000164181	ELOVL7	0.0325207	0.229791	0.439364	0.099563	0.00365569	0.0428302	0.0670423	0.112512	0.32481
ENSG00000154511	DIPK1A	-0.0203539	0.251834	0.463325	0.0682101	0.00366581	0.0428302	0.088564	0.00287058	0.0649563
ENSG00000254718	LOC101927702	-0.0237233	0.286111	0.500201	-0.0847371	0.00363695	0.0428302	-0.0610139	0.0862319	0.283405
ENSG00000272601	RP11_155G145	-0.0215998	0.290189	0.504765	0.0814116	0.00364888	0.0428302	0.103011	0.00318054	0.0672826
ENSG00000226200	SGMS1-AS1	-0.00708713	0.540043	0.720766	0.0435944	0.0036332	0.0428302	0.0506816	0.00744022	0.0900066
ENSG00000102753	KPNA3	-0.00478292	0.717592	0.842725	0.0511154	0.00365209	0.0428302	0.0558983	0.0107358	0.10643
ENSG00000159788	RGS12	0.00230852	0.73973	0.85645	-0.026461	0.00365671	0.0428302	-0.0287695	0.0116115	0.109946
ENSG00000120093	HOXB3	-0.00159376	0.888311	0.944483	-0.0439021	0.00365431	0.0428302	-0.0423083	0.0232775	0.150899
ENSG00000119574	ZBTB45	0.00173999	0.88873	0.944712	-0.0474111	0.00366585	0.0428302	-0.049151	0.0157272	0.126055
ENSG00000168477	TNXB	0.0516264	0.00437274	0.038372	-0.0659995	0.00367832	0.0429223	-0.117626	9.42058e-05	0.0177477	Up in females; down in males
ENSG00000274340	RP11_435J92	0.0188918	0.529073	0.712222	0.11232	0.00367864	0.0429223	0.0934278	0.0510214	0.218929
ENSG00000264290	RP11_68I34	-0.0661109	0.0231336	0.107585	-0.119338	0.00368442	0.0429612	-0.0532276	0.265492	0.513278
ENSG00000111879	FAM184A	-0.0319746	0.0910589	0.250376	-0.0679308	0.00369022	0.0430003	-0.0359562	0.212318	0.452546
ENSG00000165609	NUDT5	0.00939868	0.366757	0.579025	0.0401594	0.00370384	0.0431303	0.0307607	0.06801	0.253279
ENSG00000155629	PIK3AP1	0.068574	0.00378649	0.035232	0.086986	0.00371303	0.0432086	0.018412	0.606658	0.786382
ENSG00000105705	SUGP1	0.0155371	0.0681637	0.209423	-0.0318913	0.00373405	0.0433687	-0.0474284	0.000832477	0.040699	Up in females; down in males
ENSG00000162882	HAAO	-0.0205716	0.171577	0.369107	-0.0578798	0.00373259	0.0433687	-0.0373082	0.121867	0.338376
ENSG00000092529	CAPN3	0.0171711	0.278315	0.49157	-0.0603306	0.00373818	0.0433687	-0.0775018	0.00328228	0.0678789
ENSG00000184226	PCDH9	0.0089161	0.61041	0.774205	0.0669309	0.00373685	0.0433687	0.0580148	0.0410697	0.197597
ENSG00000138071	ACTR2	-0.00549861	0.739101	0.856117	0.0636956	0.00373915	0.0433687	0.0691942	0.0114144	0.109206
ENSG00000130598	TNNI2	0.067603	0.275071	0.488449	-0.197541	0.00374971	0.0434624	-0.265144	0.00430889	0.0735469
ENSG00000196924	FLNA	0.060802	1.31585e-05	0.00150824	0.0474313	0.00375869	0.0435313	-0.0133707	0.494529	0.70775
ENSG00000177383	MAGEF1	0.0143141	0.321231	0.536824	0.0565547	0.00376061	0.0435313	0.0422406	0.0733641	0.263375
ENSG00000143013	LMO4	-0.0066486	0.504521	0.692472	0.0382488	0.00377542	0.0436738	0.0448974	0.00670091	0.0861347
ENSG00000135778	NTPCR	-0.0116617	0.21986	0.427792	0.0363131	0.00377823	0.0436773	0.0479748	0.00254707	0.0625697
ENSG00000250397	RP11_1391J71	-0.00307578	0.844242	0.919994	-0.0641442	0.0037807	0.0436773	-0.0610684	0.0224453	0.148527
ENSG00000112167	SAYSD1	0.000583567	0.952296	0.976975	0.0367928	0.00378477	0.0436956	0.0362093	0.0221994	0.148027
ENSG00000013364	MVP	0.0553089	1.34235e-06	0.000427738	0.0375285	0.00379983	0.0437255	-0.0177805	0.254724	0.501864
ENSG00000173599	PC	-0.0788388	8.29294e-06	0.00110177	-0.0593963	0.00379587	0.0437255	0.0194425	0.429498	0.657596
ENSG00000078070	MCCC1	-0.06863	4.34016e-05	0.00279829	-0.0579024	0.00379666	0.0437255	0.0107276	0.653298	0.817589
ENSG00000197530	MIB2	0.019036	0.101927	0.267864	-0.0438222	0.00379678	0.0437255	-0.0628581	0.00121108	0.0455475	Up in females; down in males
ENSG00000179406	LINC00174	0.0234302	0.121511	0.298659	-0.0574256	0.00379812	0.0437255	-0.0808558	0.0014202	0.0481678	Up in females; down in males
ENSG00000198837	DENND4B	0.00832949	0.407713	0.614886	-0.0387344	0.00381068	0.0437798	-0.0470639	0.00510995	0.0775106
ENSG00000232063	LOC100132077	0.017017	0.420603	0.625003	-0.0826834	0.00381204	0.0437798	-0.0997004	0.00517408	0.0777531
ENSG00000166971	AKTIP	-0.00922616	0.421394	0.625662	0.0434604	0.00380894	0.0437798	0.0526866	0.00546754	0.0797623
ENSG00000079277	MKNK1	0.0133737	0.103991	0.271223	-0.0309933	0.0038173	0.0438115	-0.0443671	0.00123819	0.0457139	Up in females; down in males
ENSG00000153902	LGI4	0.0105952	0.45611	0.653764	-0.0531774	0.00382326	0.0438512	-0.0637726	0.00618998	0.0839549
ENSG00000279605	RP11_661A128	0.0173643	0.146367	0.335402	-0.0456467	0.00384077	0.0440232	-0.063011	0.00170387	0.0524594
ENSG00000137941	TTLL7	-0.0711604	0.000726387	0.013325	-0.0774242	0.00385141	0.0441163	-0.0062638	0.842928	0.92558
ENSG00000163902	RPN1	0.0150592	0.0176136	0.0906424	0.0235057	0.00386021	0.0441527	0.0084465	0.386772	0.624052
ENSG00000179632	MAF1	-0.00937809	0.260841	0.473234	-0.0318511	0.0038601	0.0441527	-0.022473	0.0935011	0.295651
ENSG00000185324	CDK10	0.00288032	0.784143	0.883879	-0.0400821	0.00386213	0.0441527	-0.0429624	0.0130539	0.115269
ENSG00000089220	PEBP1	-0.0141528	0.104962	0.273023	0.0329686	0.00388085	0.0443001	0.0471213	0.00126176	0.0462601	Up in males; down in females
ENSG00000143816	WNT9A	-0.0193134	0.408705	0.615391	-0.0965433	0.0038826	0.0443001	-0.0772299	0.0522767	0.221376
ENSG00000177084	POLE	-0.000700579	0.945442	0.974094	-0.0397534	0.00387912	0.0443001	-0.0390529	0.0212614	0.145651
ENSG00000155846	PPARGC1B	-0.0296608	0.0359887	0.141225	-0.0575423	0.00389144	0.044372	-0.0278815	0.231062	0.474956
ENSG00000176953	NFATC2IP	-0.00373366	0.718021	0.842973	-0.0399065	0.00390272	0.0444718	-0.0361728	0.0330948	0.176623
ENSG00000169031	COL4A3	0.0825728	0.0502601	0.173677	0.130116	0.00391573	0.044562	0.0475434	0.418753	0.649021
ENSG00000158805	ZNF276	0.00494693	0.692383	0.826514	-0.0486352	0.00391454	0.044562	-0.0535821	0.0104018	0.104777
ENSG00000157978	LDLRAP1	0.00559103	0.483243	0.676132	-0.0303502	0.00391971	0.0445785	-0.0359412	0.0065651	0.0859758
ENSG00000113083	LOX	0.0398963	0.0558412	0.184981	0.0783524	0.00392616	0.0446229	0.0384561	0.239639	0.485525
ENSG00000115107	STEAP3	0.0270154	0.0135761	0.0773987	0.0396668	0.00394139	0.0446828	0.0126514	0.44593	0.669927
ENSG00000132879	FBXO44	-0.0046691	0.651274	0.801108	-0.0397301	0.00394162	0.0446828	-0.035061	0.0380815	0.19077
ENSG00000120725	SIL1	0.00340763	0.708262	0.836585	0.0348789	0.00394148	0.0446828	0.0314712	0.0344777	0.180058
ENSG00000108511	HOXB6	-4.72138e-05	0.996622	0.99917	-0.0420376	0.00393597	0.0446828	-0.0419904	0.020775	0.143865
ENSG00000117984	CTSD	0.043922	0.00395147	0.0360733	0.056198	0.00394472	0.044689	0.012276	0.596418	0.780413
ENSG00000061936	SFSWAP	0.0076514	0.436451	0.637807	-0.0374732	0.0039513	0.0447346	-0.0451246	0.0057744	0.0817797
ENSG00000183337	BCOR	0.0312634	0.0101309	0.0648652	-0.0445371	0.00395586	0.0447574	-0.0758005	0.000187193	0.0221822	Up in females; down in males
ENSG00000183722	LHFPL6	-0.0128044	0.143678	0.332237	-0.0329588	0.00395882	0.0447619	-0.0201544	0.146299	0.373891
ENSG00000122786	CALD1	0.0356019	0.00451758	0.0393175	0.045335	0.00396336	0.0447845	0.00973304	0.605765	0.785894
ENSG00000164096	C4orf3	-0.0111925	0.363034	0.575659	0.0468962	0.00397419	0.0448779	0.0580887	0.00462565	0.0753105
ENSG00000186132	C2orf76	0.000459499	0.965939	0.984235	0.0404196	0.00399634	0.045099	0.0399601	0.0223335	0.148157
ENSG00000114026	OGG1	-0.00162182	0.861157	0.929475	-0.0353295	0.00400158	0.0451291	-0.0337077	0.0263323	0.158201
ENSG00000196664	TLR7	0.090535	0.00196203	0.0233669	0.11464	0.0040147	0.0451899	0.0241053	0.601656	0.783392
ENSG00000103018	CYB5B	-0.0243737	0.0248229	0.111994	0.0401949	0.00401314	0.0451899	0.0645686	0.00037925	0.0288701	Up in males; down in females
ENSG00000232354	VIPR1-AS1	0.0195345	0.423014	0.626487	-0.0994753	0.00401079	0.0451899	-0.11901	0.00504004	0.0772267
ENSG00000121236	TRIM6	-0.0141463	0.49673	0.686512	0.0864977	0.00401871	0.045206	0.100644	0.005975	0.0825717
ENSG00000240849	PEDS1	0.031214	0.0541095	0.181591	0.0605607	0.00402474	0.0452389	0.0293467	0.247242	0.49382
ENSG00000167699	GLOD4	-0.0120122	0.147968	0.337615	0.0312572	0.0040268	0.0452389	0.0432694	0.0018059	0.0535319
ENSG00000173898	SPTBN2	0.0701498	0.000112417	0.00480842	0.061074	0.00405289	0.0455029	-0.00907582	0.723769	0.86043
ENSG00000077782	FGFR1	0.00311754	0.693434	0.827263	-0.0300813	0.00406255	0.0455822	-0.0331989	0.0110942	0.10767
ENSG00000103326	CAPN15	0.0278304	0.00796037	0.0561084	-0.0381575	0.00407176	0.0456563	-0.0659878	0.000160389	0.0214503	Up in females; down in males
ENSG00000070087	PFN2	-0.010532	0.434929	0.636461	0.0511356	0.00407731	0.0456893	0.0616676	0.0059053	0.0822878
ENSG00000021762	OSBPL5	0.00862852	0.27806	0.49128	-0.0301069	0.0041061	0.0459825	-0.0387354	0.00350955	0.0694654
ENSG00000102967	DHODH	-0.00821027	0.358298	0.57138	-0.0337809	0.00411185	0.0460175	-0.0255706	0.0754414	0.266829
ENSG00000159131	GART	-0.0196553	0.0234235	0.108356	-0.0319714	0.00411573	0.0460316	-0.0123161	0.357648	0.599504
ENSG00000076108	BAZ2A	-0.000309141	0.977534	0.9895	-0.0418462	0.00412058	0.0460565	-0.0415371	0.0214137	0.145668
ENSG00000121104	FAM117A	0.024488	0.0622958	0.198273	-0.0489549	0.00412482	0.0460745	-0.0734429	0.000833149	0.040699	Up in females; down in males
ENSG00000118785	SPP1	0.167183	0.00665285	0.0499943	0.208817	0.00413623	0.0461726	0.0416344	0.642047	0.809182
ENSG00000115694	STK25	-0.00221898	0.717216	0.842452	-0.0233156	0.0041475	0.0462689	-0.0210966	0.0350807	0.181935
ENSG00000166816	LDHD	-0.104058	3.79576e-06	0.000700697	-0.0759877	0.0041753	0.0464903	0.0280705	0.373729	0.613564
ENSG00000175764	TTLL11	0.0156929	0.16681	0.3623	-0.0416693	0.00417345	0.0464903	-0.0573623	0.0021431	0.0582187
ENSG00000111642	CHD4	-9.03901e-05	0.992048	0.99711	-0.0345368	0.00417037	0.0464903	-0.0344464	0.0209941	0.144941
ENSG00000187699	C2orf88	0.043451	0.0198785	0.0979241	0.0669986	0.00419015	0.0466261	0.0235476	0.40597	0.638803
ENSG00000147130	ZMYM3	-0.0111534	0.164368	0.359294	-0.0301465	0.00422328	0.0469649	-0.0189931	0.137041	0.36133
ENSG00000186918	ZNF395	-0.0273308	0.00140681	0.0192144	-0.0303872	0.00424544	0.0471814	-0.00305639	0.809916	0.908153
ENSG00000132128	LRRC41	-0.0188063	0.0163022	0.0864507	-0.0286063	0.00425293	0.0472347	-0.00980001	0.414784	0.646047
ENSG00000134222	PSRC1	0.0126503	0.471013	0.66625	-0.0619596	0.00426659	0.0473265	-0.0746098	0.00758641	0.0910005
ENSG00000168137	SETD5	-0.00117069	0.897031	0.947779	-0.0343381	0.00426472	0.0473265	-0.0331674	0.0254908	0.155652
ENSG00000183793	NPIPA5 (includes others)	0.0289941	0.144943	0.333728	-0.0858966	0.00427176	0.0473539	-0.114891	0.00165632	0.0516128
ENSG00000214517	PPME1	-0.00351454	0.563444	0.739843	-0.0232524	0.00427589	0.0473697	-0.0197379	0.0473131	0.210982
ENSG00000166825	ANPEP	0.0470746	0.00134012	0.0186971	-0.051512	0.00428203	0.0473773	-0.0985866	4.66422e-05	0.0158103	Up in females; down in males
ENSG00000197815	RP1_253P74	-0.0287809	0.230204	0.439818	-0.091619	0.00428468	0.0473773	-0.0628381	0.105156	0.312375
ENSG00000115685	PPP1R7	-0.00193286	0.766734	0.872621	0.0245845	0.00428086	0.0473773	0.0265173	0.0135088	0.117048
ENSG00000179761	PIPOX	0.0504526	0.0443156	0.161438	0.0968928	0.00429585	0.047417	0.0464402	0.248552	0.49547
ENSG00000123191	ATP7B	-0.0113981	0.382266	0.592522	-0.0507651	0.00429638	0.047417	-0.0393669	0.0668781	0.251506
ENSG00000138448	ITGAV	0.0110336	0.558058	0.735894	0.0709045	0.00429129	0.047417	0.0598709	0.0497544	0.216212
ENSG00000267080	ASB16-AS1	0.0234519	0.0279536	0.1203	-0.0391355	0.00430015	0.0474264	-0.0625874	0.00044311	0.0310832	Up in females; down in males
ENSG00000148300	REXO4	0.00381023	0.694649	0.828068	-0.0358304	0.00430264	0.0474264	-0.0396407	0.0121359	0.111541
ENSG00000103067	ESRP2	-0.0608429	0.0288856	0.122544	-0.103043	0.00431437	0.0474661	-0.0421997	0.329928	0.57262
ENSG00000264364	DYNLL2	-0.00567878	0.541061	0.72173	0.0351908	0.0043108	0.0474661	0.0408695	0.00810317	0.0946107
ENSG00000113504	SLC12A7	0.00404538	0.621175	0.781484	-0.0309826	0.00431259	0.0474661	-0.035028	0.00982675	0.101853
ENSG00000167525	PROCA1	0.0174926	0.297984	0.51253	-0.0637969	0.00431955	0.0474934	-0.0812895	0.00389926	0.0716131
ENSG00000248593	DSTNP2	0.0924138	7.61527e-06	0.00105841	0.0642258	0.00432379	0.0475102	-0.028188	0.309944	0.554528
ENSG00000110697	PITPNM1	0.0531464	2.9557e-05	0.0022566	-0.0425055	0.00433322	0.047584	-0.0956519	3.76242e-06	0.0101004	Up in females; down in males
ENSG00000078699	CBFA2T2	0.00180814	0.842768	0.919433	-0.0344092	0.00434484	0.0476818	-0.0362173	0.0158521	0.126709
ENSG00000168461	RAB31	0.0306815	0.0161418	0.0859639	0.0464399	0.00435685	0.0477209	0.0157584	0.420626	0.650257
ENSG00000162104	ADCY9	0.0236935	0.0227279	0.106401	-0.0379657	0.00435929	0.0477209	-0.0616592	0.000380199	0.0288701	Up in females; down in males
ENSG00000255642	PABPC1P4	-0.0368801	0.0486415	0.169959	-0.0667399	0.00435877	0.0477209	-0.0298598	0.295986	0.541478
ENSG00000137693	YAP1	-0.00181263	0.908038	0.953719	0.0593433	0.00435905	0.0477209	0.0611559	0.0179658	0.133489
ENSG00000156983	BRPF1	0.00359959	0.692585	0.826699	-0.034368	0.00436301	0.0477318	-0.0379676	0.0116487	0.110067
ENSG00000204304	PBX2	0.0147804	0.0915264	0.250993	-0.0325768	0.00436895	0.047767	-0.0473572	0.00122901	0.0455475	Up in females; down in males
ENSG00000168610	STAT3	0.0249516	0.00327028	0.0321654	0.0302553	0.00439044	0.0479721	0.00530372	0.676784	0.831379
ENSG00000139445	FOXN4	-0.0633214	0.190283	0.392079	-0.209804	0.00439745	0.0479888	-0.146483	0.0858641	0.282875
ENSG00000068308	OTUD5	0.0109952	0.196828	0.400159	-0.0318409	0.00439625	0.0479888	-0.042836	0.00257649	0.0625697
ENSG00000169618	PROKR1	-0.0856163	0.0176758	0.0908318	-0.125031	0.00440184	0.0480069	-0.0394149	0.463442	0.683375
ENSG00000258376	PAPLN-AS1	0.00479311	0.81036	0.900189	-0.0723309	0.00440509	0.0480125	-0.077124	0.0162915	0.127835
ENSG00000131771	PPP1R1B	-0.0647817	0.00359731	0.034152	-0.0790823	0.00441649	0.048077	-0.0143006	0.6679	0.826545
ENSG00000228307	OR2S1P	-0.0145554	0.559276	0.736837	-0.0932196	0.00441428	0.048077	-0.0786641	0.050913	0.218862
ENSG00000111341	MGP	0.0297532	0.0364385	0.142448	0.052375	0.00442061	0.0480919	0.0226218	0.306775	0.551842
ENSG00000189337	KAZN	0.0212315	0.152102	0.343223	0.0564051	0.00442706	0.0481322	0.0351737	0.140476	0.365889
ENSG00000181467	RAP2B	0.0146276	0.150833	0.341354	0.0377439	0.00443245	0.048161	0.0231163	0.151459	0.381333
ENSG00000101986	ABCD1	-0.0184604	0.154078	0.345686	-0.0481357	0.0044377	0.0481882	-0.0296752	0.148527	0.37744
ENSG00000017427	IGF1	-0.0889487	5.27266e-06	0.000872327	-0.072367	0.00445415	0.0482257	0.0165817	0.570124	0.762411
ENSG00000272482	RP11_474O215	-0.0842667	2.92396e-05	0.00224901	-0.0685099	0.0044549	0.0482257	0.0157568	0.583364	0.771473
ENSG00000204588	LINC01123	0.0971355	0.00141227	0.0192479	0.111807	0.00445014	0.0482257	0.0146718	0.75153	0.876885
ENSG00000164066	INTU	-0.0525009	0.00944511	0.0623171	-0.0714191	0.00445352	0.0482257	-0.0189182	0.533457	0.736169
ENSG00000172890	NADSYN1	0.0167277	0.0823747	0.23543	-0.0356072	0.00445158	0.0482257	-0.0523349	0.0011376	0.0443612	Up in females; down in males
ENSG00000205220	PSMB10	0.00589962	0.624662	0.783598	0.0450554	0.00446046	0.0482561	0.0391558	0.0449695	0.205413
ENSG00000165115	KIF27	-0.0131118	0.405633	0.613068	-0.0588025	0.004481	0.0484484	-0.0456907	0.0715487	0.259757
ENSG00000176986	SEC24C	0.00277379	0.732844	0.851738	-0.0307193	0.00449087	0.0485252	-0.0334931	0.0128391	0.114401
ENSG00000161203	AP2M1	0.0205547	0.0174672	0.09036	0.0313068	0.00449532	0.0485434	0.010752	0.417379	0.647979
ENSG00000164008	C1orf50	-0.0334623	0.000459886	0.0102115	-0.032942	0.0045083	0.0486535	0.000520266	0.970169	0.986807
ENSG00000135144	DTX1	-0.00240929	0.867528	0.932888	0.0544652	0.00452305	0.0487828	0.0568744	0.0169944	0.130672
ENSG00000186566	GPATCH8	0.00484864	0.697881	0.829919	-0.0472411	0.00453523	0.048884	-0.0520897	0.0119699	0.111243
ENSG00000010319	SEMA3G	0.0505022	0.00102844	0.0163445	0.0546984	0.00454007	0.0488909	0.00419619	0.854861	0.93232
ENSG00000160570	DEDD2	0.0247319	0.0279678	0.120302	-0.0402966	0.00454144	0.0488909	-0.0650285	0.00046594	0.0319747	Up in females; down in males
ENSG00000044115	CTNNA1	0.00316057	0.626624	0.784983	0.0244726	0.00455462	0.0490027	0.021312	0.0442422	0.204153
ENSG00000280388	RP11_229D133	-0.0187847	0.502541	0.690895	-0.104257	0.00456036	0.0490344	-0.0854721	0.0585249	0.234638
ENSG00000165731	RET	-0.0511885	0.0890519	0.246676	-0.101059	0.00457833	0.0491974	-0.0498702	0.264589	0.512379
ENSG00000149591	TAGLN	0.0754114	0.000482597	0.0105004	0.0743633	0.0045856	0.0492128	-0.00104807	0.97344	0.988146
ENSG00000143369	ECM1	0.0327846	0.0599404	0.193658	-0.063676	0.00458628	0.0492128	-0.0964606	0.000884982	0.0411188	Up in females; down in males
ENSG00000153774	CFDP1	-0.00648275	0.422016	0.62608	-0.0296824	0.00458818	0.0492128	-0.0231997	0.0719978	0.260771
ENSG00000122678	POLM	0.00644902	0.570003	0.744698	-0.0433104	0.00459515	0.0492574	-0.0497594	0.008892	0.0989921
ENSG00000278869	CITF22_49E93	0.0291858	0.201811	0.406122	0.0854227	0.00459806	0.0492585	0.0562369	0.124211	0.342353
ENSG00000214578	HMGN2P15	-0.0496476	0.0281443	0.12082	-0.077021	0.00461678	0.0493987	-0.0273734	0.414843	0.646047
ENSG00000153956	CACNA2D1	-0.00175218	0.947761	0.97475	0.0993383	0.00461424	0.0493987	0.101091	0.0206583	0.14334
ENSG00000113108	APBB3	0.00469055	0.751274	0.863035	-0.0556768	0.00462458	0.0494519	-0.0603674	0.0136626	0.11772
ENSG00000083457	ITGAE	-0.0253136	0.129582	0.311325	0.0618604	0.00462989	0.0494786	0.087174	0.00178064	0.0532884
ENSG00000125089	SH3TC1	0.0484098	0.000437451	0.00994663	0.0483878	0.00463617	0.0495156	-2.2083e-05	0.999133	0.999646
ENSG00000232187	FTH1P7	0.0716975	0.000709965	0.0131651	0.0691375	0.00464759	0.04952	-0.00256001	0.931961	0.968062
ENSG00000168427	KLHL30	0.0457804	0.030914	0.128317	0.0892563	0.00464977	0.04952	0.043476	0.230035	0.473823
ENSG00000157214	STEAP2	-0.0351579	0.0469492	0.166516	0.0651492	0.00464193	0.04952	0.100307	0.000723108	0.038505	Up in males; down in females
ENSG00000048471	SNX29	0.00178428	0.812798	0.901764	-0.028294	0.00464707	0.04952	-0.0300783	0.0155767	0.12524
ENSG00000203883	SOX18	-0.00188244	0.895835	0.947388	-0.0539762	0.0046507	0.04952	-0.0520938	0.0271393	0.160249
ENSG00000150756	ATPSCKMT	-0.013134	0.486699	0.679214	0.0708352	0.00465877	0.0495457	0.0839692	0.00747792	0.0901928
ENSG00000019485	PRDM11	0.00355347	0.735096	0.853677	-0.039199	0.00465712	0.0495457	-0.0427525	0.0134623	0.116992
ENSG00000164574	GALNT10	0.0331573	0.00100749	0.0162363	0.0353781	0.00466919	0.0496212	0.00222076	0.881848	0.944943
ENSG00000021300	PLEKHB1	0.0520788	0.0166432	0.0876229	-0.0756266	0.00467153	0.0496212	-0.127705	0.000315474	0.0272219	Up in females; down in males
ENSG00000167434	CA4	-0.0297597	0.0729524	0.218247	-0.0610692	0.00470375	0.0498958	-0.0313095	0.230034	0.473823
ENSG00000167291	TBC1D16	0.0138385	0.253306	0.464968	0.0452991	0.00470592	0.0498958	0.0314606	0.106199	0.314065
ENSG00000104983	CCDC61	0.00526931	0.661081	0.806126	-0.0440523	0.00470438	0.0498958	-0.0493216	0.0119393	0.111194
ENSG00000154930	ACSS1	0.0218993	0.0468169	0.166301	-0.0401776	0.00471231	0.0499334	-0.062077	0.000732686	0.0385144	Up in females; down in males
ENSG00000225783	MIAT	0.0654539	0.0606813	0.194806	-0.124613	0.00478078	0.0504153	-0.190067	0.000935139	0.0413086	Up in females; down in males
ENSG00000167543	TP53I13	-0.0394907	0.00602877	0.0468024	-0.0511017	0.00478687	0.0504491	-0.011611	0.593301	0.778215
ENSG00000124228	DDX27	0.0140614	0.0815337	0.233904	-0.0293749	0.00482758	0.0506954	-0.0434363	0.00121176	0.0455475	Up in females; down in males
ENSG00000106366	SERPINE1	0.207777	4.35554e-06	0.000779419	0.139478	0.00483976	0.0507625	-0.0682989	0.262155	0.509635
ENSG00000166224	SGPL1	-0.0439124	0.00255872	0.0274849	-0.050171	0.0048987	0.0511665	-0.00625861	0.771216	0.888089
ENSG00000241839	PLEKHO2	0.0567263	0.000821164	0.0143434	0.0585499	0.00496509	0.0517059	0.00182353	0.941787	0.972337
ENSG00000049449	RCN1	0.0236156	0.00336473	0.0327454	0.0283518	0.00498896	0.0517914	0.0047362	0.695511	0.843745
ENSG00000169583	CLIC3	0.0801262	0.0119971	0.0721125	-0.121026	0.00499101	0.0517914	-0.201152	0.000268662	0.0257708	Up in females; down in males
ENSG00000223865	HLA-DPB1	0.0841138	1.52917e-06	0.000430946	0.0554429	0.00506781	0.0521445	-0.028671	0.230831	0.474848
ENSG00000273186	RP11_339B2110	0.0947427	0.00204044	0.0239604	0.107646	0.00510227	0.052174	0.0129033	0.778971	0.893156
ENSG00000149485	FADS1	-0.116518	0.00128955	0.0182847	0.124822	0.00512736	0.0522782	0.24134	5.39745e-05	0.0169027	Up in males; down in females
ENSG00000204314	PRRT1	0.0328464	0.0350519	0.138955	-0.0576114	0.00512649	0.0522782	-0.0904577	0.000618171	0.0360543	Up in females; down in males
ENSG00000167685	ZNF444	0.0267037	0.0148133	0.0816149	-0.0384111	0.0051853	0.0527463	-0.0651148	0.00031666	0.0272219	Up in females; down in males
ENSG00000101955	SRPX	-0.05121	0.000800596	0.0141248	-0.0526278	0.00519233	0.0527836	-0.00141777	0.949849	0.976349
ENSG00000164188	RANBP3L	0.107727	0.00380237	0.035232	0.120436	0.00519499	0.0527836	0.0127084	0.811711	0.909002
ENSG00000196169	KIF19	-0.257481	2.18842e-10	3.83783e-06	-0.131301	0.00535455	0.0538479	0.12618	0.0227885	0.1495
ENSG00000179921	GPBAR1	0.0869968	0.00085003	0.0146867	0.09035	0.005355	0.0538479	0.00335311	0.930997	0.967634
ENSG00000166484	MAPK7	0.0302551	0.00743002	0.0537543	-0.0386726	0.00537939	0.0540452	-0.0689277	0.000193049	0.0222729	Up in females; down in males
ENSG00000142173	COL6A2	0.0632961	4.02601e-05	0.00266431	0.0506937	0.00540552	0.0542005	-0.0126024	0.564857	0.758895
ENSG00000136167	LCP1	0.114198	0.00040971	0.009629	0.110337	0.00542447	0.0542511	-0.00386179	0.935112	0.96964
ENSG00000280202	RP5_1180D121	0.0443073	0.0619799	0.197662	-0.0880385	0.0054497	0.0544566	-0.132346	0.00104046	0.043145	Up in females; down in males
ENSG00000167703	SLC43A2	0.0433018	0.000251027	0.00729721	0.0395019	0.00549359	0.0546823	-0.00379995	0.824205	0.91535
ENSG00000083067	TRPM3	0.0798548	0.00179649	0.0222994	0.104851	0.00557146	0.0552736	0.024996	0.559314	0.755677
ENSG00000008018	PSMB1	-0.0200134	0.0285054	0.121808	0.0325007	0.00559284	0.0553821	0.052514	0.000566617	0.0357221	Up in males; down in females
ENSG00000215302	CTD_3092A111	-0.0451869	0.00398935	0.0363058	-0.0538433	0.00571209	0.0560777	-0.00865643	0.712344	0.853932
ENSG00000184792	OSBP2	0.0834776	2.90305e-05	0.00224901	0.0704465	0.00574745	0.0561834	-0.013031	0.661143	0.822396
ENSG00000177119	ANO6	-0.0500007	0.0002376	0.00705039	-0.0453228	0.00575481	0.056224	0.00467793	0.812437	0.909292
ENSG00000232119	MCTS1	-0.025146	0.0564319	0.186514	0.0468424	0.00575991	0.0562425	0.0719884	0.00102101	0.043145	Up in males; down in females
ENSG00000206567	AC022007.1	-0.0530501	0.001372	0.0189454	-0.0561906	0.00578552	0.0563984	-0.00314047	0.897978	0.951756
ENSG00000138172	CALHM2	0.0328951	0.0060996	0.047139	-0.0413916	0.00596312	0.0574589	-0.0742867	0.000185932	0.0221822	Up in females; down in males
ENSG00000160746	ANO10	-0.0122502	0.0611509	0.195837	0.0230964	0.00597125	0.0575057	0.0353465	0.00112924	0.0443612	Up in males; down in females
ENSG00000114646	CSPG5	-0.0965778	0.000917151	0.0152891	-0.0883132	0.00599844	0.0576474	0.00826461	0.837705	0.922212
ENSG00000120049	KCNIP2	-0.0689386	0.00046081	0.0102115	-0.0658461	0.0060666	0.0580731	0.00309255	0.914499	0.960103
ENSG00000169758	TMEM266	-0.0777084	0.0026675	0.0282317	-0.0852253	0.00614851	0.0586332	-0.00751696	0.842717	0.925406
ENSG00000136731	UGGT1	0.0283373	0.00133627	0.0186756	0.0297839	0.00628236	0.0593561	0.00144658	0.912035	0.959412
ENSG00000139278	GLIPR1	0.0775621	0.00141544	0.0192535	0.0801831	0.00630217	0.0593561	0.00262099	0.941261	0.972138
ENSG00000196482	ESRRG	-0.079335	0.0444601	0.161696	0.163206	0.00631336	0.0593659	0.242541	0.00090264	0.0411201	Up in males; down in females
ENSG00000065833	ME1	-0.0654756	0.00103705	0.0163993	0.0666712	0.00632408	0.0594349	0.132147	5.63734e-05	0.0170489	Up in males; down in females
ENSG00000130821	SLC6A8	-0.0491904	0.000146026	0.00545565	-0.0423331	0.00633942	0.0595063	0.00685735	0.713254	0.854385
ENSG00000116120	FARSB	-0.0147387	0.0564936	0.186604	0.0270942	0.00634526	0.0595063	0.0418329	0.00111133	0.0443612	Up in males; down in females
ENSG00000088832	FKBP1A	0.0225028	0.00327937	0.0322006	0.0260336	0.0063978	0.059839	0.00353075	0.758414	0.880698
ENSG00000102575	ACP5	0.135743	0.00150904	0.0198083	0.138703	0.00642564	0.0600674	0.00295948	0.961976	0.982537
ENSG00000114013	CD86	0.111588	2.28873e-05	0.00195792	0.0834026	0.00650781	0.0605542	-0.0281851	0.4469	0.670828
ENSG00000115956	PLEK	0.0798103	0.000464788	0.0102399	0.0758556	0.00662924	0.0612524	-0.00395472	0.906022	0.956113
ENSG00000222041	CYTOR	0.0674643	0.00197638	0.0234823	0.0737166	0.00665975	0.0613826	0.0062523	0.84791	0.927941
ENSG00000135245	HILPDA	-0.0566029	0.00113981	0.0172359	0.0582063	0.00671315	0.0617026	0.114809	6.43986e-05	0.0174529	Up in males; down in females
ENSG00000182240	BACE2	0.0315087	0.000982657	0.0160302	0.0314877	0.00672344	0.061743	-2.10151e-05	0.998805	0.999451
ENSG00000143870	PDIA6	0.0204568	0.00459035	0.0396494	0.0245029	0.00673504	0.061743	0.00404615	0.709951	0.852824
ENSG00000170921	TANC2	-0.0265062	0.0101546	0.0648986	0.0355609	0.00676823	0.06182	0.0620671	0.000305104	0.0272219	Up in males; down in females
ENSG00000149582	TMEM25	-0.0501399	0.00082264	0.0143549	-0.0480083	0.00679089	0.0618687	0.00213153	0.92147	0.96303
ENSG00000171094	ALK	-0.161909	0.000169491	0.00596034	-0.149291	0.00682027	0.0620369	0.0126185	0.845577	0.926747
ENSG00000183020	AP2A2	0.0263279	0.00117084	0.017419	-0.0269424	0.00694054	0.0629656	-0.0532703	6.73611e-05	0.0174529	Up in females; down in males
ENSG00000100985	MMP9	0.203447	0.00186485	0.0228061	0.208153	0.00695526	0.0629656	0.00470586	0.960307	0.981698
ENSG00000111664	GNB3	0.0665718	0.00964975	0.0631211	-0.0897807	0.00695828	0.0629656	-0.156352	0.000304324	0.0272219	Up in females; down in males
ENSG00000072134	EPN2	0.0186289	0.0410218	0.153521	-0.0311414	0.0070884	0.0638466	-0.0497703	0.000938308	0.0413445	Up in females; down in males
ENSG00000144895	EIF2A	-0.026098	0.000637102	0.0122644	-0.0250744	0.00715039	0.0643388	0.00102356	0.927306	0.965741
ENSG00000171530	TBCA	-0.0265285	0.00051927	0.0110114	-0.0248758	0.00726774	0.0650277	0.00165275	0.882377	0.945165
ENSG00000228695	CES1P1	0.0691807	0.00283505	0.0292684	0.0854031	0.0073163	0.0653272	0.0162224	0.661176	0.822396
ENSG00000117791	MTARC2	-0.0503947	1.81285e-05	0.00176763	-0.0371103	0.00733669	0.0654338	0.0132844	0.425157	0.654378
ENSG00000197555	SIPA1L1	0.0538149	8.62241e-05	0.0041202	0.0431321	0.00733924	0.0654338	-0.0106828	0.583743	0.771676
ENSG00000164879	CA3	-0.301026	2.20479e-06	0.000559505	-0.185663	0.00735172	0.0654919	0.115364	0.17795	0.414571
ENSG00000106617	PRKAG2	-0.0428063	0.000236919	0.0070421	-0.0372419	0.00736984	0.06556	0.00556441	0.740484	0.871067
ENSG00000204397	CARD16	0.0455144	0.00480396	0.0409762	0.0535168	0.00743806	0.0658461	0.0080024	0.740674	0.871116
ENSG00000112139	MDGA1	0.0352707	0.00568512	0.0453492	-0.0436196	0.00743065	0.0658461	-0.0788903	0.000220096	0.0238602	Up in females; down in males
ENSG00000161914	ZNF653	0.0445095	0.00734533	0.0534724	-0.0536487	0.00743726	0.0658461	-0.0981582	0.000254165	0.0253256	Up in females; down in males
ENSG00000280789	PAGR1	0.0152463	0.0646161	0.202569	-0.0280717	0.00748568	0.0661097	-0.043318	0.00144233	0.0483025	Up in females; down in males
ENSG00000172840	PDP2	-0.0733574	0.000127881	0.00512021	-0.0616312	0.0075393	0.0663738	0.0117262	0.67223	0.828745
ENSG00000186184	POLR1D	-0.0228121	0.00140652	0.0192144	-0.0234576	0.00754677	0.0663764	-0.000645485	0.951356	0.977154
ENSG00000237499	WAKMAR2	0.0691834	0.000541999	0.0112486	0.068087	0.00755549	0.0663831	-0.00109644	0.971006	0.986977
ENSG00000092445	TYRO3	-0.0489625	0.00140944	0.0192353	-0.0504833	0.00762738	0.0668598	-0.0015209	0.946747	0.974761
ENSG00000104888	SLC17A7	0.0528325	0.00970006	0.0632474	-0.0709833	0.00765492	0.0670216	-0.123816	0.000335381	0.0281415	Up in females; down in males
ENSG00000183154	LOC102723701	-0.0328921	0.0427819	0.157709	0.0544958	0.00767081	0.0670938	0.0873879	0.00104208	0.043145	Up in males; down in females
ENSG00000170266	GLB1	0.0544808	8.73421e-06	0.00114307	0.0378915	0.0077375	0.0672892	-0.0165893	0.334472	0.577636
ENSG00000138835	RGS3	-0.0859303	8.96641e-05	0.00421565	-0.0691353	0.00772786	0.0672892	0.016795	0.59242	0.777582
ENSG00000259134	LINC00924	0.087846	0.000730305	0.013341	0.0887846	0.00773911	0.0672892	0.000938664	0.981009	0.99133
ENSG00000170037	CNTROB	0.0202263	0.0118689	0.0717	-0.0269534	0.00772585	0.0672892	-0.0471797	0.000384108	0.0289103	Up in females; down in males
ENSG00000169756	LIMS1	-0.0374634	0.0192089	0.0959381	0.0541167	0.00772103	0.0672892	0.0915801	0.000553844	0.0351922	Up in males; down in females
ENSG00000128309	MPST	-0.0473566	0.0012102	0.0178347	-0.047683	0.00777783	0.0674854	-0.000326439	0.987948	0.994339
ENSG00000103126	AXIN1	0.0269245	0.00822074	0.0571463	-0.0338273	0.00778694	0.0674854	-0.0607519	0.000293867	0.0271238	Up in females; down in males
ENSG00000166557	TMED3	0.0485381	0.00132565	0.0185653	0.0482125	0.00789047	0.0680311	-0.000325596	0.988231	0.994427
ENSG00000118640	VAMP8	0.0580554	0.00107982	0.0167436	0.0579048	0.00789561	0.068042	-0.000150645	0.995422	0.998036
ENSG00000104885	DOT1L	0.0318688	0.00671308	0.0503108	-0.0394057	0.007949	0.0682904	-0.0712744	0.000261107	0.0257249	Up in females; down in males
ENSG00000142453	CARM1	0.0170827	0.0451088	0.162873	-0.028827	0.00794524	0.0682904	-0.0459098	0.00112048	0.0443612	Up in females; down in males
ENSG00000101079	NDRG3	0.0301736	0.000572299	0.0116289	0.0281852	0.00802486	0.0685161	-0.00198845	0.876796	0.942668
ENSG00000223401	0	-0.072784	0.00212632	0.0246549	-0.0821126	0.00806482	0.0686299	-0.00932857	0.79881	0.902701
ENSG00000115526	CHST10	0.0194073	0.0535922	0.180531	-0.0342103	0.00807792	0.0686299	-0.0536176	0.00130999	0.0465045	Up in females; down in males
ENSG00000156299	TIAM1	0.0636633	0.00332282	0.0324818	0.069077	0.00827809	0.0696941	0.00541369	0.865313	0.937112
ENSG00000088812	ATRN	0.0237132	0.00414377	0.0371987	0.0272389	0.00828558	0.0697237	0.0035257	0.77689	0.891771
ENSG00000165025	SYK	0.079889	0.00103516	0.0163989	0.0802715	0.00836448	0.0701856	0.000382473	0.991621	0.996265
ENSG00000116525	TRIM62	0.0252279	0.0390036	0.148891	-0.0406219	0.00838114	0.0702904	-0.0658499	0.00104314	0.043145	Up in females; down in males
ENSG00000152078	TLCD4	-0.0624636	0.0266574	0.116971	0.0928511	0.00839045	0.070295	0.155315	0.000768422	0.0393862	Up in males; down in females
ENSG00000182326	C1S	0.0451415	0.000172969	0.00601858	0.0380792	0.00844936	0.0705689	-0.00706233	0.685203	0.836856
ENSG00000066294	CD84	0.106047	0.00043843	0.00994663	0.0950193	0.00856154	0.0711245	-0.0110277	0.801181	0.904313
ENSG00000277476	RP11_147L1313	0.038604	0.00331367	0.0324104	-0.0423218	0.00859577	0.0711932	-0.0809259	0.000166312	0.0218693	Up in females; down in males
ENSG00000100281	HMGXB4	-0.0312648	0.00574998	0.0455865	-0.0370833	0.00866348	0.0715235	-0.00581847	0.733203	0.866104
ENSG00000090382	LYZ	0.145867	0.000202371	0.00642433	0.126248	0.00872649	0.0717514	-0.0196189	0.733493	0.866249
ENSG00000160255	ITGB2	0.12722	0.00107494	0.0167132	0.126333	0.00875241	0.0719264	-0.000886551	0.987781	0.994339
ENSG00000085872	CHERP	0.0217255	0.0522904	0.177987	-0.0376002	0.00875706	0.0719309	-0.0593257	0.00137774	0.0475649	Up in females; down in males
ENSG00000145569	OTULINL	0.0657617	0.00160524	0.0206485	0.0665615	0.00876618	0.0719384	0.000799794	0.979258	0.990554
ENSG00000163879	DNALI1	0.0315536	0.0224882	0.105702	-0.0431695	0.00877252	0.0719384	-0.074723	0.000695265	0.038505	Up in females; down in males
ENSG00000073737	DHRS9	0.110478	0.0058109	0.0457387	0.117888	0.00912765	0.0741072	0.00741026	0.896412	0.951136
ENSG00000073150	PANX2	0.193251	1.83373e-06	0.000487245	0.118187	0.00916637	0.0742487	-0.0750641	0.176269	0.412715
ENSG00000169570	DTWD2	-0.0355076	0.0450319	0.162788	0.0576512	0.00928058	0.0748981	0.0931588	0.00128524	0.0464675	Up in males; down in females
ENSG00000176974	SHMT1	-0.0876023	1.24841e-07	0.000113194	-0.0466073	0.00934956	0.0752125	0.040995	0.0642388	0.245865
ENSG00000149639	SOGA1	0.0455539	0.000137014	0.00526933	-0.0370355	0.00936031	0.0752645	-0.0825894	2.16504e-05	0.0135928	Up in females; down in males
ENSG00000215845	TSTD1	-0.0515697	0.0048486	0.0412037	-0.0589672	0.0094627	0.075775	-0.00739742	0.78795	0.897023
ENSG00000185787	MORF4L1	-0.0213223	0.0212336	0.102526	0.0305347	0.00959701	0.0763971	0.051857	0.000728954	0.038505	Up in males; down in females
ENSG00000114923	SLC4A3	0.0988202	1.2894e-06	0.000427738	0.0616025	0.00963919	0.0766253	-0.0372178	0.19343	0.432677
ENSG00000103222	ABCC1	0.0602719	8.19568e-08	0.00011056	0.0313248	0.00967632	0.076715	-0.028947	0.0533614	0.223526
ENSG00000158714	SLAMF8	0.124462	0.000305899	0.00824047	0.102638	0.0096953	0.0767961	-0.0218232	0.655094	0.818568
ENSG00000099364	FBXL19	0.0296023	0.00741071	0.0537306	-0.0354733	0.0097357	0.0770464	-0.0650756	0.000334195	0.0281415	Up in females; down in males
ENSG00000149300	C11orf52	0.0511951	0.00282967	0.0292684	0.0560897	0.00976515	0.0772099	0.00489452	0.850728	0.929455
ENSG00000116752	BCAS2	-0.022064	0.0500105	0.173292	0.0370564	0.00991627	0.0779828	0.0591204	0.00148156	0.0489305	Up in males; down in females
ENSG00000105355	PLIN3	0.0393353	0.000882506	0.0149821	0.0369914	0.00994267	0.0780744	-0.00234393	0.892707	0.950252
ENSG00000115539	PDCL3	0.0301781	0.00292622	0.0299051	0.0313921	0.00994382	0.0780744	0.00121394	0.935045	0.96964
ENSG00000095203	EPB41L4B	-0.0844216	3.62129e-05	0.00248073	-0.0613447	0.0100138	0.078432	0.0230769	0.425347	0.654383
ENSG00000203761	MSTO2P	0.0427657	0.00502407	0.0419958	0.0491696	0.0100181	0.078432	0.00640394	0.78107	0.894218
ENSG00000118257	NRP2	0.0759211	3.54991e-05	0.00245466	0.0551105	0.0100625	0.0786275	-0.0208106	0.423743	0.653521
ENSG00000090006	LTBP4	0.0456377	0.0024014	0.0264774	-0.047565	0.010094	0.0787922	-0.0932027	0.000156091	0.0212199	Up in females; down in males
ENSG00000168386	FILIP1L	0.0682993	0.00124811	0.018078	0.06635	0.0101788	0.0792652	-0.00194935	0.950268	0.976552
ENSG00000169738	DCXR	-0.0551138	0.00108815	0.0167688	-0.0522545	0.010198	0.0793794	0.00285923	0.907926	0.957214
ENSG00000165730	STOX1	-0.113993	1.2601e-05	0.00149314	-0.0831435	0.0102324	0.0795417	0.0308491	0.420136	0.649786
ENSG00000136720	HS6ST1	0.0206702	0.0193305	0.0962531	-0.0288907	0.0102707	0.0795619	-0.0495608	0.000722124	0.038505	Up in females; down in males
ENSG00000148840	PPRC1	0.05448	0.000345538	0.00878273	-0.047249	0.0103156	0.0798343	-0.101729	4.38535e-05	0.0158103	Up in females; down in males
ENSG00000256235	SMIM3	-0.0519313	9.73583e-05	0.00449309	-0.0408596	0.0103279	0.0798883	0.0110717	0.564898	0.758895
ENSG00000136830	NIBAN2	0.0536792	1.03404e-05	0.00131405	0.0357842	0.0104496	0.0804453	-0.0178951	0.293325	0.538982
ENSG00000185864	NPIPB5 (includes others)	0.0326376	0.030487	0.126875	-0.0482018	0.0104523	0.0804453	-0.0808394	0.00103973	0.043145	Up in females; down in males
ENSG00000163554	SPTA1	0.171222	6.67385e-06	0.000990786	0.120677	0.0104995	0.0806541	-0.050545	0.363653	0.60455
ENSG00000228314	CYP4F29P	-0.176998	8.06886e-06	0.00108849	-0.136569	0.010538	0.0808069	0.0404291	0.509036	0.717987
ENSG00000090615	GOLGA3	0.0292195	0.000565261	0.0115401	0.0262565	0.01063	0.0812985	-0.00296298	0.811599	0.908969
ENSG00000135052	GOLM1	0.0274633	0.00238473	0.0263855	0.0285502	0.0108022	0.0821861	0.00108698	0.935955	0.970086
ENSG00000131238	PPT1	0.0273983	0.00641695	0.0486739	0.032041	0.0108283	0.082313	0.00464277	0.760175	0.881518
ENSG00000249379	LOC105375095	-0.0552499	0.0342557	0.137125	0.0602553	0.0109405	0.0827709	0.115505	0.00133254	0.0465268	Up in males; down in females
ENSG00000181222	POLR2A	0.0430334	0.00132041	0.0185475	-0.0415811	0.0110403	0.0831316	-0.0846145	0.00011302	0.0181838	Up in females; down in males
ENSG00000143545	RAB13	0.0252029	0.00102382	0.0163076	0.02377	0.0112168	0.0840279	-0.0014329	0.899451	0.952516
ENSG00000181192	DHTKD1	-0.0515667	0.000248745	0.0072583	-0.0433912	0.0112523	0.084222	0.00817556	0.691749	0.84081
ENSG00000171723	GPHN	-0.0582596	1.6856e-05	0.00170656	-0.0393035	0.011307	0.0844086	0.0189561	0.317581	0.561448
ENSG00000254966	RP11_1081L134	0.0725028	0.00168571	0.0214064	-0.0751974	0.0113343	0.0845469	-0.1477	0.00014793	0.0207525	Up in females; down in males
ENSG00000015520	NPC1L1	-0.132793	8.02877e-07	0.000350435	-0.0829826	0.011373	0.0847636	0.0498107	0.198856	0.439572
ENSG00000090975	PITPNM2	0.0219699	0.0415187	0.154655	-0.0352044	0.0114336	0.0850646	-0.0571743	0.00144489	0.0483025	Up in females; down in males
ENSG00000172789	HOXC5	0.0430082	0.00219998	0.0251179	-0.0426711	0.0114755	0.085265	-0.0856794	0.000161456	0.0214503	Up in females; down in males
ENSG00000198502	HLA-DRB5	0.0582504	6.08331e-05	0.00339755	0.0431191	0.011521	0.085467	-0.0151314	0.465645	0.685298
ENSG00000204305	AGER	0.0323035	0.034598	0.137865	-0.0504098	0.0118007	0.0867106	-0.0827133	0.00129015	0.0464675	Up in females; down in males
ENSG00000160767	FAM189B	0.0233068	0.0300484	0.125766	-0.0340241	0.0118496	0.0868393	-0.0573309	0.00115172	0.0445852	Up in females; down in males
ENSG00000132141	CCT6B	-0.0442192	0.0227856	0.106558	0.0598306	0.0120071	0.0878098	0.10405	0.000933464	0.0413086	Up in males; down in females
ENSG00000154079	SDHAF4	-0.0262309	0.0338718	0.136066	0.0388494	0.0120666	0.0881636	0.0650803	0.00128616	0.0464675	Up in males; down in females
ENSG00000121904	CSMD2	0.145816	4.98407e-07	0.000268944	0.0732067	0.0120896	0.0882297	-0.0726096	0.0532855	0.223526
ENSG00000141279	NPEPPS	-0.0355626	0.00106426	0.0166237	-0.0332342	0.0120888	0.0882297	0.00232843	0.884632	0.946251
ENSG00000111859	NEDD9	0.0482113	0.00206326	0.0241222	0.0482367	0.0121051	0.088306	2.53984e-05	0.99913	0.999646
ENSG00000166682	TMPRSS5	-0.075896	0.000101242	0.004576	-0.0582016	0.0122019	0.0888642	0.0176944	0.529548	0.732619
ENSG00000119950	MXI1	-0.0565681	6.22635e-05	0.00343369	-0.0410418	0.0122485	0.0890097	0.0155263	0.438268	0.664327
ENSG00000185019	UBOX5	-0.0286903	0.00247139	0.0269198	-0.0287389	0.0123728	0.089477	-4.85846e-05	0.997233	0.998692
ENSG00000044446	PHKA2	-0.048334	4.50881e-05	0.00286489	-0.0348094	0.0124251	0.0897083	0.0135246	0.423925	0.653686
ENSG00000166347	CYB5A	-0.0734635	2.2652e-06	0.000559505	-0.0434743	0.0125543	0.0903054	0.0299893	0.161068	0.393023
ENSG00000064692	SNCAIP	0.060187	0.000923543	0.0153664	0.0543981	0.0125967	0.0904249	-0.00578893	0.827544	0.91704
ENSG00000141497	ZMYND15	0.0785215	0.00346349	0.0334651	0.0846769	0.0126177	0.0905385	0.00615543	0.880118	0.944303
ENSG00000256576	LINC02361	0.0558487	0.0159431	0.0854765	-0.0776228	0.0126809	0.0907851	-0.133471	0.000785332	0.0399517	Up in females; down in males
ENSG00000039523	RIPOR1	0.0286942	0.0017688	0.0220623	-0.0280747	0.012702	0.0908093	-0.056769	0.00015867	0.0214045	Up in females; down in males
ENSG00000175198	PCCA	-0.0643238	2.17694e-05	0.00194781	-0.0439597	0.0127247	0.0908187	0.020364	0.342821	0.585323
ENSG00000025708	TYMP	0.0686943	0.00101455	0.0162678	0.0633499	0.0127568	0.0908262	-0.00534443	0.862452	0.935278
ENSG00000181035	SLC25A42	-0.0466278	0.0026957	0.0284229	-0.047792	0.0128428	0.0911839	-0.00116424	0.960083	0.981698
ENSG00000106049	HIBADH	-0.0553948	2.04374e-05	0.0018765	-0.0373177	0.0129991	0.0916258	0.0180771	0.324327	0.567581
ENSG00000216490	IFI30	0.125023	0.00147316	0.0196843	0.119678	0.0130074	0.0916476	-0.00534476	0.927059	0.965659
ENSG00000170145	SIK2	-0.0633404	2.99967e-06	0.000626654	-0.0379885	0.0130446	0.0918726	0.025352	0.176767	0.413455
ENSG00000242574	HLA-DMB	0.065975	0.000223419	0.00686182	0.0529271	0.0130737	0.0919125	-0.0130479	0.614536	0.791831
ENSG00000110077	MS4A6A	0.0782184	0.000323462	0.00849185	0.0657279	0.013074	0.0919125	-0.0124905	0.695974	0.844073
ENSG00000143549	TPM3	0.040076	3.45861e-05	0.00245466	0.0280681	0.013099	0.091997	-0.0120079	0.383109	0.620872
ENSG00000160013	PTGIR	0.124283	1.34113e-06	0.000427738	0.0753993	0.0131587	0.0923689	-0.0488839	0.180466	0.4174
ENSG00000049759	NEDD4L	-0.0571676	0.000502983	0.0108145	-0.0490063	0.013223	0.0926452	0.00816128	0.734072	0.866605
ENSG00000105397	TYK2	0.0228218	0.00965746	0.0631245	-0.0274341	0.0132482	0.0927434	-0.0502559	0.000544997	0.0351185	Up in females; down in males
ENSG00000186704	DTX2P1	0.0462855	0.0177808	0.0912029	-0.0653543	0.0132668	0.0927862	-0.11164	0.000889213	0.0411201	Up in females; down in males
ENSG00000125875	TBC1D20	-0.0283088	0.000156301	0.00569866	-0.0220483	0.0132832	0.0928076	0.00626048	0.562813	0.757398
ENSG00000278845	MRPL45	-0.0305541	0.00021929	0.00677059	-0.0243779	0.0132971	0.0928312	0.00617618	0.605931	0.785894
ENSG00000133805	AMPD3	0.0619112	0.00219084	0.0250625	0.0629563	0.0134141	0.0933466	0.00104503	0.972751	0.987675
ENSG00000232973	CYP1B1-AS1	0.0814608	0.000621137	0.0121509	-0.0678288	0.0134822	0.0936754	-0.14929	7.58073e-05	0.0174529	Up in females; down in males
ENSG00000227471	AKR1B15	0.150082	0.00600306	0.0466962	0.17587	0.0135524	0.0939772	0.0257878	0.761465	0.882276
ENSG00000160678	S100A1	-0.122488	3.53255e-05	0.00245466	-0.0835052	0.013629	0.0942491	0.038983	0.348764	0.591288
ENSG00000105722	ERF	0.0427479	0.00308455	0.031017	-0.0437366	0.0136546	0.0942988	-0.0864846	0.000247348	0.0251112	Up in females; down in males
ENSG00000099194	SCD	-0.0665696	0.0181695	0.0924004	0.0822728	0.0136579	0.0942988	0.148842	0.000870249	0.0409085	Up in males; down in females
ENSG00000165409	TSHR	-0.113159	0.00410428	0.0370994	-0.120611	0.013716	0.0945141	-0.007452	0.900032	0.952613
ENSG00000080493	SLC4A4	-0.0910758	0.000132904	0.00522588	-0.0739922	0.0138067	0.0949641	0.0170836	0.632158	0.802588
ENSG00000261399	LOC101929480	-0.0961329	0.00316973	0.03148	-0.0994567	0.0138377	0.0950905	-0.00332377	0.945846	0.974275
ENSG00000125257	ABCC4	0.0626958	0.00124072	0.0180418	0.0574339	0.0139135	0.095425	-0.0052619	0.853494	0.931234
ENSG00000143149	ALDH9A1	-0.0355789	0.0153022	0.08318	0.0452598	0.013934	0.0954908	0.0808388	0.000798401	0.040147	Up in males; down in females
ENSG00000269933	RP3_333A152	-0.106288	0.0023914	0.0264093	0.10831	0.0140831	0.0960396	0.214597	0.000223132	0.0238602	Up in males; down in females
ENSG00000161243	FBXO27	-0.0438228	0.00368604	0.034642	-0.0453853	0.014155	0.0963647	-0.00156253	0.944696	0.97374
ENSG00000141867	BRD4	0.0266657	0.0244309	0.110967	-0.0368032	0.0142	0.0965143	-0.0634689	0.00115931	0.0445852	Up in females; down in males
ENSG00000123213	NLN	0.0458359	6.49485e-05	0.00352632	0.0330819	0.0142977	0.0967842	-0.012754	0.437846	0.663987
ENSG00000198794	SCAMP5	0.064609	0.000102942	0.00461711	0.0481982	0.0142825	0.0967842	-0.0164108	0.492983	0.70679
ENSG00000204472	AIF1	0.0749323	0.000961479	0.0157584	0.0695505	0.0143359	0.0969179	-0.00538186	0.874599	0.941694
ENSG00000187474	FPR3	0.117086	2.45473e-05	0.00204022	0.0796673	0.0143559	0.0969421	-0.0374187	0.344064	0.586779
ENSG00000137210	TMEM14B	-0.0457148	0.0127827	0.0746115	0.0563043	0.0143725	0.0969798	0.102019	0.000719563	0.038505	Up in males; down in females
ENSG00000102287	GABRE	-0.0451903	0.00267211	0.0282395	-0.0451277	0.0143907	0.097065	6.25389e-05	0.997775	0.998971
ENSG00000162407	PLPP3	-0.0391826	0.00277714	0.029111	-0.0397016	0.0144911	0.0975552	-0.000518992	0.978943	0.990439
ENSG00000105607	GCDH	-0.0442911	0.00141779	0.0192535	-0.0412668	0.0145918	0.0979321	0.00302428	0.882946	0.945255
ENSG00000187210	GCNT1	0.0609963	0.000835532	0.014522	0.0553317	0.0147835	0.0988779	-0.0056646	0.835692	0.92149
ENSG00000233901	LINC01503	0.104504	0.000123099	0.00502042	0.0944889	0.0148369	0.0991362	-0.0100152	0.820781	0.913554
ENSG00000132600	PRMT7	-0.034585	0.00149679	0.0197511	-0.0323387	0.0148994	0.0993499	0.00224628	0.889325	0.948822
ENSG00000161921	CXCL16	0.0851438	0.000478496	0.0104277	0.0708487	0.01498	0.0996982	-0.0142952	0.687276	0.83804
ENSG00000232821	AC0039866	-0.109454	6.88493e-07	0.000335392	-0.059888	0.0150228	0.0997937	0.0495663	0.101748	0.307807
ENSG00000116874	WARS2	-0.0453015	0.000386797	0.00927941	-0.0374469	0.0152517	0.100703	0.00785455	0.674737	0.830552
ENSG00000116132	PRRX1	0.0413279	0.00604348	0.0468814	0.0454213	0.0152696	0.100734	0.00409337	0.857144	0.9333
ENSG00000105219	CCNP	-0.109161	2.82998e-06	0.000613973	-0.0672991	0.0153614	0.100858	0.0418618	0.209474	0.449631
ENSG00000167608	TMC4	0.0409398	0.0294393	0.123972	-0.0599984	0.0153729	0.100896	-0.100938	0.00145773	0.0484172	Up in females; down in males
ENSG00000205307	SAP25	0.0806489	0.00223293	0.025366	-0.0809052	0.0155173	0.10154	-0.161554	0.00023702	0.02448	Up in females; down in males
ENSG00000166402	TUB	-0.0438311	0.002951	0.0300707	-0.0441855	0.0155917	0.101875	-0.000354365	0.987233	0.994035
ENSG00000236444	UBE2L5	-0.0511446	0.0247026	0.111767	0.0679595	0.0156337	0.102073	0.119104	0.00126617	0.0462601	Up in males; down in females
ENSG00000161958	FGF11	0.0835547	0.000462564	0.0102115	0.0710858	0.0157241	0.102418	-0.0124689	0.725055	0.861353
ENSG00000102409	BEX4	-0.0333852	0.000555784	0.0114668	-0.02755	0.0157587	0.102584	0.00583514	0.676784	0.831379
ENSG00000105419	MEIS3	0.0491142	0.000349066	0.00878273	-0.0411086	0.0160522	0.10377	-0.0902227	7.37753e-05	0.0174529	Up in females; down in males
ENSG00000131269	ABCB7	-0.0402795	0.000952353	0.0156238	-0.0354688	0.0160546	0.10377	0.00481069	0.788612	0.897229
ENSG00000093072	ADA2	0.0905658	0.000776861	0.0138735	0.0780213	0.0161364	0.104191	-0.0125445	0.750994	0.87678
ENSG00000012660	ELOVL5	-0.0575881	0.000236841	0.0070421	0.0445631	0.0162823	0.104671	0.102151	5.24065e-05	0.0167101	Up in males; down in females
ENSG00000143158	MPC2	-0.0328108	0.0043494	0.0383059	0.0342675	0.0163876	0.105145	0.0670784	0.000378584	0.0288701	Up in males; down in females
ENSG00000164167	LSM6	-0.0296298	0.000680303	0.0127695	-0.0251993	0.016465	0.105459	0.00443054	0.729187	0.86392
ENSG00000101474	APMAP	-0.0568017	2.24322e-05	0.00195154	-0.0371339	0.0165863	0.105888	0.0196677	0.299803	0.5453
ENSG00000099904	ZDHHC8	0.022145	0.0224703	0.105664	-0.029324	0.0166782	0.106359	-0.051469	0.00126156	0.0462601	Up in females; down in males
ENSG00000104951	IL4I1	0.12029	0.00318701	0.0315612	0.120679	0.0167637	0.10671	0.000388619	0.994938	0.997839
ENSG00000161381	PLXDC1	0.0641692	0.00057425	0.0116289	-0.0546816	0.0168678	0.107139	-0.118851	0.000102589	0.0177477	Up in females; down in males
ENSG00000109854	HTATIP2	0.0300774	0.00253991	0.0273492	0.0289758	0.0168883	0.107191	-0.00110159	0.940668	0.971974
ENSG00000163106	HPGDS	0.0834102	0.00126599	0.018213	0.0720357	0.0169033	0.107248	-0.0113745	0.760614	0.881727
ENSG00000239951	IGKV3-20	0.172644	0.000318908	0.00843543	0.167111	0.0171162	0.108363	-0.00553356	0.944624	0.97374
ENSG00000089159	PXN	0.0274934	0.00847964	0.0582938	-0.0310508	0.017183	0.10859	-0.0585442	0.000633522	0.0363136	Up in females; down in males
ENSG00000138640	FAM13A	-0.0638371	0.000854451	0.0146999	-0.0550439	0.017363	0.109255	0.00879317	0.755064	0.878525
ENSG00000122515	ZMIZ2	0.0298554	0.0128194	0.0747635	-0.0357219	0.0175615	0.110109	-0.0655773	0.000872428	0.0409085	Up in females; down in males
ENSG00000087299	L2HGDH	-0.0824245	0.000135346	0.00525765	-0.0635927	0.0176012	0.11024	0.0188318	0.557259	0.754005
ENSG00000163132	MSX1	0.0591279	5.21803e-05	0.00311254	-0.0422775	0.0177701	0.110995	-0.101405	2.53918e-05	0.0135928	Up in females; down in males
ENSG00000232040	ZBED9	-0.164813	0.000231654	0.00697647	-0.130172	0.0177828	0.111021	0.0346414	0.600733	0.782694
ENSG00000160447	PKN3	0.026579	0.0163954	0.0868399	-0.0327185	0.0178012	0.111057	-0.0592976	0.00105345	0.0431645	Up in females; down in males
ENSG00000182095	TNRC18	0.0313336	0.000413259	0.00966309	-0.0252522	0.0178388	0.111063	-0.0565859	8.43173e-05	0.0176536	Up in females; down in males
ENSG00000189221	MAOA	-0.0562708	0.000809709	0.0142283	-0.0487679	0.0178845	0.11126	0.00750284	0.763629	0.883361
ENSG00000260804	LINC01963	0.0396549	0.000732805	0.0133727	0.033203	0.0179688	0.111547	-0.00645189	0.707007	0.850752
ENSG00000155465	SLC7A7	0.0650559	0.00148127	0.0197111	0.0586067	0.0179759	0.111547	-0.00644926	0.831102	0.919328
ENSG00000130758	MAP3K10	0.0280529	0.00524036	0.0430648	-0.0295142	0.0180327	0.111765	-0.0575672	0.000472869	0.0319747	Up in females; down in males
ENSG00000168487	BMP1	0.0281795	0.00351955	0.033765	-0.0282139	0.0181565	0.112235	-0.0563934	0.000361403	0.0284212	Up in females; down in males
ENSG00000147883	CDKN2B	0.0617833	0.00462482	0.0398046	0.0637639	0.0182747	0.112585	0.00198061	0.951942	0.977538
ENSG00000138119	MYOF	0.0461245	0.000251327	0.00729721	0.0353348	0.0183127	0.112684	-0.0107896	0.555195	0.752893
ENSG00000171992	SYNPO	0.0640287	0.000862455	0.0147542	0.0547932	0.0184056	0.113018	-0.00923551	0.744346	0.873046
ENSG00000284428	IPO5P1	-0.0726633	0.000751402	0.0135709	-0.0646389	0.0184631	0.113252	0.00802444	0.80656	0.907182
ENSG00000197321	SVIL	-0.045762	0.00385597	0.0354785	-0.0459085	0.0185592	0.113722	-0.000146507	0.995079	0.997924
ENSG00000008517	IL32	0.0369567	0.017743	0.0910653	-0.0459824	0.0185763	0.113787	-0.0829391	0.00116613	0.0446697	Up in females; down in males
ENSG00000184887	BTBD6	-0.0238924	0.0153557	0.083321	0.029082	0.0185963	0.11387	0.0529744	0.00105009	0.0431645	Up in males; down in females
ENSG00000138802	SEC24B	-0.0327458	0.000336348	0.0086999	-0.0257378	0.0186606	0.114144	0.00700804	0.599208	0.78216
ENSG00000280143	AP0008926	0.071554	0.000712346	0.0131916	0.0624067	0.0186862	0.114166	-0.00914731	0.773992	0.890124
ENSG00000141505	ASGR1	0.0800321	0.00392727	0.0359272	0.0808862	0.0187994	0.114621	0.000854184	0.983705	0.992706
ENSG00000269386	RAB11B-AS1	-0.0441779	0.00114084	0.0172359	-0.0387217	0.0189572	0.115155	0.00545619	0.786029	0.896617
ENSG00000106105	GARS1	0.0296528	0.00042505	0.00980195	0.0237864	0.0189843	0.1152	-0.00586642	0.634556	0.804035
ENSG00000079459	FDFT1	-0.038445	1.47796e-05	0.00161993	-0.0239264	0.0190577	0.115525	0.0145187	0.246414	0.492991
ENSG00000151692	RNF144A	-0.0543495	0.000376204	0.00909144	-0.0428875	0.0191109	0.115756	0.011462	0.607629	0.787059
ENSG00000162836	ACP6	-0.0410713	0.00215734	0.0248576	-0.0403114	0.0191267	0.115784	0.000759904	0.970538	0.98691
ENSG00000092036	HAUS4	-0.0239799	0.00534959	0.0436556	-0.0246697	0.0192653	0.11615	-0.000689772	0.957331	0.980486
ENSG00000141068	KSR1	0.0296635	0.0162102	0.0861974	-0.03595	0.0192689	0.11615	-0.0656135	0.00112498	0.0443612	Up in females; down in males
ENSG00000164241	C5orf63	-0.0426138	0.00616713	0.0474772	-0.0448898	0.0193119	0.116284	-0.00227605	0.922578	0.963624
ENSG00000181374	CCL13	0.135104	3.88291e-05	0.00262902	0.102664	0.0194169	0.116559	-0.0324393	0.525108	0.728776
ENSG00000213190	MLLT11	0.0367533	0.0229151	0.107015	-0.0493405	0.019421	0.116559	-0.0860937	0.0015037	0.0494754	Up in females; down in males
ENSG00000172164	SNTB1	-0.0375747	0.0166588	0.0876788	0.0457276	0.019702	0.117602	0.0833023	0.00117487	0.0448881	Up in males; down in females
ENSG00000124570	SERPINB6	-0.0317597	4.47493e-06	0.000791948	-0.0181985	0.0197955	0.117916	0.0135611	0.159446	0.390751
ENSG00000188732	FAM221A	-0.0754435	0.0033562	0.0326987	-0.0762959	0.0198654	0.118159	-0.000852452	0.982736	0.992184
ENSG00000179348	GATA2	0.0365152	0.0189559	0.0951977	-0.0446481	0.020038	0.118718	-0.0811633	0.00130364	0.0464675	Up in females; down in males
ENSG00000197535	MYO5A	0.0343219	0.00503125	0.0419958	0.0352849	0.0201893	0.119259	0.000963025	0.95844	0.980828
ENSG00000004846	ABCB5	-0.1169	0.000915719	0.0152797	-0.124763	0.0207525	0.121321	-0.00786311	0.897199	0.95143
ENSG00000178814	OPLAH	-0.0386673	0.00282638	0.0292684	-0.037266	0.0210567	0.122194	0.00140128	0.942916	0.972923
ENSG00000180089	TMEM86B	0.036762	0.0177164	0.0910052	-0.0451969	0.0210991	0.1224	-0.0819589	0.0013219	0.0465268	Up in females; down in males
ENSG00000165113	GKAP1	-0.0678549	3.38487e-05	0.00242288	-0.0424575	0.0211588	0.122624	0.0253975	0.267348	0.514877
ENSG00000146112	PPP1R18	0.0385431	0.00427874	0.0379162	-0.038339	0.0212668	0.122966	-0.0768821	0.000480918	0.0321903	Up in females; down in males
ENSG00000279332	RP11_799B121	-0.0848755	0.0142064	0.079495	0.0994364	0.0215052	0.123854	0.184312	0.00113767	0.0443612	Up in males; down in females
ENSG00000144843	ADPRH	0.0318865	0.00132647	0.0185653	0.027489	0.0215866	0.124032	-0.00439745	0.764011	0.883591
ENSG00000137720	C11orf1	-0.0458586	0.000248053	0.00725018	-0.033245	0.0216355	0.124197	0.0126136	0.481086	0.697843
ENSG00000117523	PRRC2C	0.0245682	0.0200421	0.0983156	-0.0304695	0.0216452	0.124212	-0.0550377	0.00147649	0.048855	Up in females; down in males
ENSG00000247746	USP51	-0.0678082	1.0997e-05	0.00135099	-0.0405329	0.0217112	0.124347	0.0272752	0.209398	0.449586
ENSG00000149506	ZP1	-0.112336	0.000388011	0.00929583	-0.0920172	0.0217879	0.124501	0.0203183	0.671691	0.828605
ENSG00000162520	SYNC	0.0638325	0.00279407	0.0291369	0.0635353	0.0220295	0.125269	-0.000297181	0.992841	0.996706
ENSG00000089289	IGBP1	-0.0309709	0.00467442	0.0401054	-0.0307768	0.0220507	0.125269	0.00019406	0.990575	0.995749
ENSG00000164104	HMGB2	-0.0610683	0.000111269	0.00478266	-0.0424325	0.0220984	0.125458	0.0186358	0.412459	0.644564
ENSG00000243927	MRPS6	-0.0303499	0.0138261	0.0782915	0.0349893	0.0221473	0.125695	0.0653392	0.00114132	0.0443612	Up in males; down in females
ENSG00000114023	FAM162A	-0.0266171	0.00914419	0.0611134	0.0290032	0.0221674	0.125703	0.0556202	0.000851511	0.0408601	Up in males; down in females
ENSG00000090539	CHRD	0.0277235	0.0180417	0.0920026	-0.0353443	0.0221647	0.125703	-0.0630678	0.00144652	0.0483025	Up in females; down in males
ENSG00000135736	CCDC102A	0.0449202	0.000838774	0.0145495	-0.0382409	0.0224982	0.12675	-0.0831611	0.000180748	0.0220124	Up in females; down in males
ENSG00000006747	SCIN	0.114308	0.00100781	0.0162363	0.10895	0.0225175	0.12675	-0.0053583	0.923365	0.963937
ENSG00000105879	CBLL1	-0.0241921	0.00296227	0.0301505	-0.0227974	0.0225094	0.12675	0.00139464	0.908904	0.957554
ENSG00000124098	FAM210B	-0.0227485	0.00542761	0.0441075	-0.023108	0.0224834	0.12675	-0.000359568	0.976767	0.989631
ENSG00000155307	SAMSN1	0.0649425	0.00627956	0.0479637	0.0672197	0.0225402	0.126817	0.00227721	0.949466	0.976128
ENSG00000009950	MLXIPL	-0.048998	0.00626058	0.0478396	-0.0502712	0.0229377	0.128312	-0.00127326	0.962402	0.982915
ENSG00000135426	TESPA1	0.0683155	0.00351335	0.0337424	-0.0657417	0.0230548	0.128762	-0.134057	0.000458002	0.031873	Up in females; down in males
ENSG00000075624	ACTB	0.0448719	0.000297307	0.00807101	0.0337297	0.0230804	0.128795	-0.0111421	0.538795	0.740447
ENSG00000023330	ALAS1	0.0317069	0.00127881	0.0182478	0.0271506	0.0230828	0.128795	-0.00455637	0.754836	0.878525
ENSG00000023445	BIRC3	0.0799711	0.000635458	0.0122462	0.0660221	0.0231942	0.129219	-0.013949	0.691058	0.840377
ENSG00000050426	LETMD1	-0.0607801	2.08605e-05	0.00190199	-0.0371498	0.0233168	0.129565	0.0236303	0.241893	0.487551
ENSG00000197614	MFAP5	0.068382	0.00101482	0.0162678	0.0562333	0.0233257	0.129573	-0.0121487	0.690131	0.839773
ENSG00000162706	CADM3	0.124999	3.64597e-06	0.000680456	0.070517	0.0242242	0.132906	-0.0544823	0.154388	0.385072
ENSG00000100292	HMOX1	0.0873434	8.19178e-05	0.00400165	0.0584717	0.0245943	0.134156	-0.0288717	0.365609	0.606134
ENSG00000155659	VSIG4	0.0983881	0.000226392	0.00690475	0.0723429	0.0246424	0.134334	-0.0260452	0.506159	0.716719
ENSG00000126705	AHDC1	0.0567732	3.58027e-05	0.00246224	-0.0355074	0.0246648	0.134415	-0.0922806	2.39282e-05	0.0135928	Up in females; down in males
ENSG00000169508	GPR183	0.14235	0.000180503	0.00612278	0.0981043	0.0247142	0.134558	-0.0442461	0.414197	0.645783
ENSG00000003137	CYP26B1	0.0403866	0.0165449	0.0872365	-0.0474452	0.0247233	0.134566	-0.0878318	0.00145619	0.0484172	Up in females; down in males
ENSG00000166387	PPFIBP2	0.0322862	0.00432384	0.0381617	0.0309887	0.024871	0.134901	-0.0012975	0.9389	0.971186
ENSG00000076928	ARHGEF1	0.031929	0.00531765	0.0434961	-0.0317743	0.0248579	0.134901	-0.0637033	0.000652811	0.03717	Up in females; down in males
ENSG00000149557	FEZ1	0.0591324	5.46545e-05	0.0031843	0.0393407	0.0249526	0.134976	-0.0197917	0.353347	0.596376
ENSG00000266524	GDF10	0.0764437	1.31362e-05	0.00150824	0.0451264	0.0251915	0.135825	-0.0313172	0.207096	0.447161
ENSG00000277632	CCL3	0.227714	2.55987e-05	0.00209778	0.131842	0.0252618	0.136007	-0.095872	0.197648	0.438077
ENSG00000237550	RPL9P9	-0.0496039	0.00381157	0.035255	-0.0474293	0.0252553	0.136007	0.00217453	0.932926	0.968608
ENSG00000118804	STBD1	-0.0807366	7.99727e-06	0.00108719	-0.0456765	0.0252871	0.136072	0.0350601	0.165858	0.399486
ENSG00000184254	ALDH1A3	0.108937	6.43668e-06	0.000973104	0.0590754	0.0253778	0.136101	-0.0498617	0.133005	0.355458
ENSG00000145703	IQGAP2	0.0718272	0.0016792	0.0213547	0.0619463	0.0253222	0.136101	-0.0098809	0.770755	0.887932
ENSG00000149050	ZNF214	-0.0896122	0.00462668	0.0398046	-0.0835526	0.0253628	0.136101	0.00605969	0.896153	0.951089
ENSG00000123338	NCKAP1L	0.0791524	0.00083368	0.014511	0.0638778	0.0255672	0.136615	-0.0152746	0.66231	0.822995
ENSG00000174370	C11orf45	0.13394	5.42629e-05	0.00317994	0.0809244	0.0255766	0.136624	-0.0530156	0.247258	0.49382
ENSG00000097021	ACOT7	0.0406803	0.00124374	0.0180559	0.0336852	0.025781	0.137488	-0.00699512	0.706151	0.850301
ENSG00000101825	MXRA5	0.101314	0.000617814	0.0121509	0.07832	0.0259528	0.137878	-0.0229936	0.594799	0.779054
ENSG00000273611	ZNHIT3	-0.0351795	0.000639342	0.0122671	-0.0272534	0.0260063	0.138082	0.0079261	0.598481	0.781734
ENSG00000160949	TONSL	0.0415857	0.012101	0.0725521	-0.0464517	0.0260575	0.138153	-0.0880374	0.00123108	0.0455475	Up in females; down in males
ENSG00000182853	VMO1	0.0724397	0.00429392	0.038001	0.0642149	0.0262452	0.138758	-0.00822484	0.821424	0.913868
ENSG00000137955	RABGGTB	-0.0435047	0.000461193	0.0102115	-0.0328999	0.0262863	0.138922	0.0106048	0.559269	0.755674
ENSG00000140740	UQCRC2	-0.0516397	4.44876e-07	0.00026006	-0.0247102	0.0263343	0.138954	0.0269295	0.05344	0.223602
ENSG00000143344	RGL1	0.0345726	0.00279488	0.0291369	0.031803	0.0263852	0.139036	-0.00276963	0.873735	0.941255
ENSG00000090924	PLEKHG2	0.0647141	0.000456224	0.0102051	-0.0494901	0.0265167	0.139312	-0.114204	0.000137806	0.0201313	Up in females; down in males
ENSG00000158158	CNNM4	0.052428	0.00020054	0.00641496	-0.0367552	0.0265941	0.139468	-0.0891832	7.79195e-05	0.0174529	Up in females; down in males
ENSG00000145632	PLK2	0.053963	0.00252515	0.0272587	0.0497012	0.0267024	0.139869	-0.00426178	0.87524	0.942009
ENSG00000198134	PTMAP9	0.0624124	0.00969022	0.0632207	-0.0647728	0.0267836	0.13988	-0.127185	0.00104298	0.043145	Up in females; down in males
ENSG00000101182	PSMA7	-0.0362164	0.00735057	0.0534884	0.0371214	0.0268107	0.139892	0.0733378	0.000882073	0.0411188	Up in males; down in females
ENSG00000148143	ZNF462	0.0297871	0.00614555	0.0473887	0.0297309	0.026888	0.140116	-5.6215e-05	0.997269	0.998692
ENSG00000242028	HYPK	0.0444189	0.01195	0.0719666	-0.0495261	0.0268734	0.140116	-0.093945	0.0012642	0.0462601	Up in females; down in males
ENSG00000167566	NCKAP5L	0.0506327	0.0016285	0.0208612	0.043122	0.0270285	0.140611	-0.00751068	0.753028	0.877874
ENSG00000000971	CFH	0.0655167	0.000296699	0.00806698	0.0477281	0.0270521	0.140692	-0.0177886	0.501155	0.712906
ENSG00000117399	CDC20	0.132468	0.000156089	0.00569866	0.0982586	0.0273847	0.14154	-0.0342092	0.519574	0.725517
ENSG00000185800	DMWD	0.0274629	0.0044436	0.0388085	-0.0262804	0.0274381	0.141733	-0.0537433	0.000637766	0.0364316	Up in females; down in males
ENSG00000186818	LILRB4	0.125404	0.000148647	0.00552294	0.0854372	0.0274486	0.141745	-0.0399668	0.402019	0.635613
ENSG00000236333	TRHDE-AS1	-0.0779357	0.00101385	0.0162678	-0.062983	0.0275699	0.142078	0.0149528	0.669401	0.826943
ENSG00000173402	DAG1	0.0320189	0.000740761	0.0134348	0.0250816	0.0278153	0.142672	-0.0069373	0.61952	0.795398
ENSG00000100336	APOL4	-0.0866856	0.00359819	0.034152	-0.0825112	0.0278629	0.142791	0.00417435	0.92678	0.96554
ENSG00000111640	GAPDH	0.0318753	0.00127308	0.0182378	0.0264367	0.0279519	0.14308	-0.00543861	0.71142	0.853556
ENSG00000162458	FBLIM1	0.0421574	0.00225274	0.0255025	0.0366208	0.0280031	0.143213	-0.00553665	0.786812	0.896697
ENSG00000167065	DUSP18	0.0398288	0.00471023	0.0403623	-0.0376357	0.0280489	0.143273	-0.0774645	0.000664344	0.0375826	Up in females; down in males
ENSG00000197136	PCNX3	0.0191889	0.0126521	0.0742821	-0.0210723	0.0282555	0.144046	-0.0402611	0.00136427	0.0473765	Up in females; down in males
ENSG00000049540	ELN	0.0800126	0.00010849	0.00473279	0.0526132	0.0287125	0.145571	-0.0273994	0.355929	0.59836
ENSG00000180329	CCDC43	0.0271432	0.00310298	0.0311132	0.0246749	0.0289618	0.146256	-0.00246826	0.85801	0.933723
ENSG00000263276	RP11_96D110	-0.0838736	0.0123119	0.0732409	0.0958065	0.0289439	0.146256	0.17968	0.00143566	0.0483025	Up in males; down in females
ENSG00000236548	RNF217-AS1	-0.0717768	0.00515404	0.042615	-0.0703896	0.0290264	0.146527	0.00138724	0.971735	0.987184
ENSG00000107281	NPDC1	0.0328086	0.00378898	0.035232	-0.0302947	0.0292595	0.14728	-0.0631033	0.000606499	0.035996	Up in females; down in males
ENSG00000167996	FTH1	0.0745943	0.000101823	0.00459043	0.0497192	0.029331	0.14756	-0.0248751	0.372806	0.612635
ENSG00000135480	KRT7	0.221899	3.21477e-05	0.00237879	0.126991	0.0294552	0.147968	-0.094908	0.197996	0.438305
ENSG00000231007	CDC20P1	0.0743624	0.0124415	0.0736121	-0.0833215	0.0295075	0.148	-0.157684	0.00144866	0.0483025	Up in females; down in males
[truncated: 1,681 more rows]

## Sheet: Supp. Table 4
Table S4. Biological pathways for adipose tissue differentially expressed genes in the sex differences analysis. Ingenuity Pathway Analysis (IPA) pathways using the differentially expressed genes (FDR p < 0.05) from the sex differences comparison are shown. Pathways with -log(p-value) > 1.3 are presented and results are ranked based on absolute z-score. For several pathways, IPA provided z-scores…
Ingenuity Canonical Pathways	-log(p-value)	Z-score	Molecules
White Adipose Tissue Browning Pathway	2.49	2.646	ADCY2,ATF4,CAMKK2,CTBP2,FGFR2,ITPR2,PRKAB1,PRKAR1B
Integrin cell surface interactions	3.9	2.121	COL4A3,COL4A4,COL4A5,COL4A6,COL6A6,ITGA8,JAM2,VCAM1
Retinol Biosynthesis	1.83	-2	DHRS3,PNPLA4,RBP1,RDH10
Visual phototransduction	1.65	-2	DHRS3,HSD17B1,RBP1,RDH10
Melanocyte Development and Pigmentation Signaling	1.52	2	ADCY2,ATF4,PRKAR1B,RASD2,RPS6KA2
Autophagy	2.25	1.897	ATF4,CAMKK2,DAPK3,IGF1,MAP1LC3C,OPTN,PPM1L,PPP2R1B,PRKAB1,PRKAR1B
RAR Activation	2.35	1.807	ADCY2,ATF4,CAMK2D,CDKN2B,DHRS3,FGF10,IL33,IL3RA,ITGB3BP,PDE8B,PRKAR1B,PRMT2,RBP1,RDH10,RPS6KA2,SMARCB1
Assembly of collagen fibrils and other multimeric structures	3.16	1.633	CD151,COL4A3,COL4A4,COL4A5,COL4A6,COL6A6
Activation of NMDA receptors and postsynaptic events	2.41	1.633	CAMK2D,CAMKK2,GRIN2B,PRKAB1,PRKAR1B,RPS6KA2
Extracellular matrix organization	1.94	1.633	COL4A3,COL4A4,COL4A5,COL4A6,COL6A6,ITGA8
Ferroptosis Signaling Pathway	1.47	1.633	ATF4,BID,DPP4,PRKAB1,RASD2,SAT1
Wound Healing Signaling Pathway	2.32	1.508	COL4A3,COL4A4,COL4A5,COL4A6,COL6A6,FGFR2,IL33,PDGFD,PROK1,RASD2,VEGFD
Docosahexaenoic Acid (DHA) Signaling	2.29	-1.508	ADCY2,ATF4,BID,GRIN2B,IGF1,ITPR2,PLAAT1,PNPLA4,PRKAB1,PRKAR1B,SPTB
DHCR24 Signaling Pathway	3.01	-1.414	AGT,DHCR7,IGF1,PDGFD,RASD2,SAA1,SAA2,SAA4,VCAM1
Collagen chain trimerization	3	1.342	COL4A3,COL4A4,COL4A5,COL4A6,COL6A6
Collagen degradation	2.27	1.342	COL4A3,COL4A4,COL4A5,COL4A6,COL6A6
Collagen biosynthesis and modifying enzymes	2.19	1.342	COL4A3,COL4A4,COL4A5,COL4A6,COL6A6
Phagosome Formation	2.14	-1.342	ADGRG2,ADRA1A,ADRB1,CD209,CELSR2,EDNRB,FZD8,GPR153,GPR34,GPR88,IGLC2,ITGA8,ITPR2,MAPK4,OPRK1,P2RY6,PLAAT1,PNPLA4,RAPGEF4,RASD2,SSTR2,WASF1
Class A/1 (Rhodopsin-like receptors)	1.82	-1.155	ADRA1A,ADRB1,AGT,CCL13,EDN1,EDNRB,NMB,OPRK1,P2RY6,PROK1,SAA1,SSTR2
Cardiac Hypertrophy Signaling (Enhanced)	4.05	1.147	ADCY2,ADRA1A,ADRB1,AGT,CAMK2D,EDN1,EDNRB,FGF1,FGF10,FGFR2,FZD8,GNA12,IGF1,IL17RC,IL17RE,IL2RA,IL33,IL3RA,ITGA8,ITPR2,PDE8B,PRKAR1B,RASD2
WNT/SHH Axonal Guidance Signaling Pathway	1.76	-1.134	ADCY2,CAMK2D,FZD8,GLIS2,GPC1,ITPR2,PRKAR1B
DAG and IP3 signaling	3.14	1	ADCY2,CAMK2D,CAMKK2,ITPR2,PRKAR1B
Microautophagy Signaling Pathway	2.69	1	CHMP3,COL4A3,COL4A4,COL4A5,COL4A6,COL6A6,MAP1LC3C,PRKAB1,PSMD8
Signaling by Retinoic Acid	2.07	-1	DHRS3,PDHA1,PDK4,RDH10
Opioid Signaling Pathway	1.95	1	ADCY2,ATF4,CAMK2D,GNA12,GRIN2B,ITPR2,MAPK4,OPRK1,PRKAR1B,RASD2,RPS6KA2
Signaling by FGFR2	1.4	1	FGF1,FGF10,FGFR2,POLR2K
Endothelin-1 Signaling	2.12	0.816	ADCY2,EDN1,EDNRB,GNA12,ITPR2,MAPK4,PLAAT1,PNPLA4,RASD2
Sleep NREM Signaling Pathway	1.78	-0.816	ADCY2,ADRB1,ATF4,CAMK2D,PRKAR1B,RASD2
BBSome Signaling Pathway	1.54	-0.775	ADGRG2,ADRA1A,ADRB1,CELSR2,EDNRB,FZD8,GLIS2,GPR153,GPR34,GPR88,IFT122,OPRK1,P2RY6,PRKAR1B,SSTR2
Lung Ionic Balance Signaling Pathway	1.94	-0.728	ADGRG2,ADRA1A,ADRB1,ATP1A2,CELSR2,EDNRB,FZD8,GPR153,GPR34,GPR88,OPRK1,P2RY6,PPM1L,PPP2R1B,PRKAB1,PRKAR1B,SSTR2
Glycosaminoglycan metabolism	2.71	0.707	CHST12,GLB1L2,GPC1,HYAL2,LYVE1,PAPSS2,PRELP,ST3GAL1
Dopamine-DARPP32 Feedback in cAMP Signaling	1.86	0.707	ADCY2,ATF4,CAMKK2,GRIN2B,ITPR2,PPM1L,PPP2R1B,PRKAR1B
Calcium Signaling	1.81	0.707	ATF4,CAMK2D,CAMKK2,CASQ2,GRIN2B,ITPR2,LETM1,PRKAR1B,TRDN
AMPK Signaling	3.94	0.632	ADRA1A,ADRB1,AK4,ATF4,CAMKK2,GNA12,GYS1,PPM1L,PPP2R1B,PRKAB1,PRKAR1B,RAB3A,SLC2A4,SMARCB1
Myelination Signaling Pathway	1.51	-0.632	ARHGAP8,ATF4,BMP3,FGFR2,FZD8,GLIS2,IGF1,OPRK1,PDGFD,PRKAR1B,RASD2
Glycation Signaling Pathway	4.31	0.535	ATF4,COL4A3,COL4A4,COL4A5,COL4A6,FN3K,GPI,IL33,MAPK4,PROK1,RASD2,SLC2A4,VCAM1,VEGFD
Cardiac conduction	2.67	-0.447	ATP1A2,CAMK2D,CASQ2,FXYD1,HIPK2,ITPR2,KCNIP3,TRDN
Signaling by PDGF	2.46	0.447	COL4A3,COL4A4,COL4A5,COL6A6,PDGFD
NCAM signaling for neurite out-growth	2.3	0.447	COL4A3,COL4A4,COL4A5,COL6A6,SPTB
Opioid Signalling	2.29	0.447	ADCY2,CAMK2D,CAMKK2,ITPR2,PPP2R1B,PRKAR1B
Sensory processing of sound by inner hair cells of the cochlea	2.14	0.447	CTBP2,EPB41L3,EPS8,PCLO,RAB3A
ATM Signaling	2.07	-0.447	ATF4,BID,GADD45G,PPM1L,PPP2R1B,SMC1A
CDK5 Signaling	1.96	0.447	ADCY2,MAPK4,PPM1L,PPP2R1B,PRKAR1B,RASD2
ABRA Signaling Pathway	1.71	-0.447	CKMT2,GSN,IGF1,PROK1,VEGFD
Synaptic Long Term Potentiation	1.65	0.447	ATF4,CAMK2D,GRIN2B,ITPR2,PRKAR1B,RASD2
Synaptic Long Term Depression	1.62	-0.447	GNA12,IGF1,ITPR2,PLAAT1,PNPLA4,PPM1L,PPP2R1B,RASD2
Gαs Signaling	1.61	0.447	ADCY2,ADRB1,ATF4,GNA12,PRKAR1B,RAPGEF4
Apelin Adipocyte Signaling Pathway	1.6	-0.447	ADCY2,GSTK1,MAPK4,PRKAB1,PRKAR1B
Response of EIF2AK4 (GCN2) to amino acid deficiency	1.45	0.447	ATF4,EIF2S3,RPL17,RPLP0,RPS4X
Integration of energy metabolism	1.38	-0.447	ADCY2,ITPR2,PPP2R1B,PRKAR1B,RAPGEF4
Cardiac β-adrenergic Signaling	1.98	0.378	ADCY2,ADRB1,GNA12,PDE8B,PKIA,PPM1L,PPP2R1B,PRKAR1B
Ion channel transport	2.28	-0.333	ATP1A2,ATP8A2,CAMK2D,CASQ2,FXYD1,SGK2,TRDN,TSC22D3,TTYH1
HIF1α Signaling	1.91	-0.333	CAMK2D,EDN1,GPI,IGF1,PROK1,RASD2,SAT1,SLC2A4,VEGFD
cAMP-mediated signaling	1.57	-0.333	ADCY2,ADRB1,ATF4,CAMK2D,OPRK1,PDE8B,PKIA,PRKAR1B,RAPGEF4
Eicosanoid Signaling	1.55	0.333	ADCY2,ATF4,PLAAT1,PNPLA4,PRKAR1B,PROK1,RAPGEF4,RASD2,RPS6KA2,VEGFD
Mitochondrial Division Signaling Pathway	3.75	0.302	ADRA1A,ADRB1,CAMK2D,ITPR2,PPM1L,PPP2R1B,PRKAB1,PRKAR1B,PROK1,RASD2,VEGFD
RAF/MAP kinase cascade	2.61	-0.302	CAMK2D,FGF1,FGF10,FGFR2,GRIN2B,IL2RA,IL3RA,PPP2R1B,PSMD8,RASGEF1A,RGL1,SPTB
Synaptogenesis Signaling Pathway	1.98	0.302	ADCY2,ATF4,CAMK2D,EPHA4,EPHB3,GRIN2B,MAP1B,NRXN2,PRKAR1B,RAB3A,RASD2,WASF1
Senescence Pathway	3.02	-0.277	CAPN6,CDKN2B,GADD45G,HIPK2,ITPR2,MAPK4,PDHA1,PDK4,PPM1L,PPP2R1B,RASD2,SAA1,SAA2,SAA4
CREB Signaling in Neurons	3.2	-0.218	ADCY2,ADGRG2,ADRA1A,ADRB1,ATF4,CAMK2D,CELSR2,EDNRB,FGFR2,FZD8,GNA12,GPR153,GPR34,GPR88,GRIN2B,IGF1,ITPR2,OPRK1,P2RY6,POLR2K,PRKAR1B,RASD2,SSTR2
G-Protein Coupled Receptor Signaling	1.81	-0.218	ADCY2,ADGRG2,ADRA1A,ADRB1,AMOT,ATF4,CAMK2D,CELSR2,EDNRB,FZD8,GNA12,GPR153,GPR34,GPR88,OPRK1,P2RY6,PDE8B,PRKAR1B,RAPGEF4,RASD2,SSTR2
Transcriptional Regulation by MECP2	3.08	0	CAMK2D,FKBP5,GAMT,GRIN2B,HIPK2,OPRK1
GABAergic Receptor Signaling Pathway (Enhanced)	2.47	0	ABAT,ADCY2,GPHN,GRIN2B,ITPR2,NRXN2,PRKAR1B,SLC38A3
Metabolism of steroid hormones	2.36	0	CYP19A1,HSD11B1,HSD17B1,STS
GPCR-Mediated Integration of Enteroendocrine Signaling Exemplified by an L Cell	1.96	0	ADCY2,ADRB1,ITPR2,NMB,PRKAR1B
G alpha (q) signalling events	1.92	0	ADRA1A,AGT,EDN1,EDNRB,NMB,P2RY6,PROK1,SAA1
CLEAR Signaling Pathway	1.52	0	ATF4,FGFR2,IGF1,ITPR2,KCNIP3,MAPK4,PPM1L,PPP2R1B,PRKAB1,RASD2
Adipogenesis pathway	1.45	0	CTBP2,FGF1,FGFR2,FZD8,RBP1,SLC2A4
mTOR Signaling	1.44	0	PPM1L,PPP2R1B,PRKAB1,PROK1,RASD2,RPS4X,RPS6KA2,VEGFD
Xenobiotic Metabolism PXR Signaling Pathway	1.38	0	ALDH18A1,ALDH1L1,ALDH1L2,CAMK2D,CHST12,GRIP1,GSTK1,PRKAR1B
HIPPO signaling	1.33	0	AMOT,CRB1,PPM1L,PPP2R1B
Asparagine Degradation I	3.51	NA	ASPG,ASRGL1
Creatine metabolism	3.23	NA	CKB,CKMT2,GAMT
α-Adrenergic Signaling	3.11	NA	ADCY2,ADRA1A,GNA12,GYS1,ITPR2,PHKA2,PRKAR1B,RASD2
Ephrin Receptor Signaling	3.03	NA	ATF4,EPHA4,EPHB3,FGF1,GNA12,GRIN2B,ITGA8,PDGFD,PROK1,RASD2,VEGFD
Response of EIF2AK1 (HRI) to heme deficiency	2.68	NA	ATF4,ATF5,EIF2S3
STAT3 Pathway	2.49	NA	CISH,FGFR2,IGF1,IL17RC,IL17RE,IL2RA,IL3RA,RASD2
Clathrin-mediated Endocytosis Signaling	2.4	NA	AAK1,DAB2,DNM3,FGF1,FGF10,IGF1,PDGFD,PROK1,SAA4,VEGFD
Creatine-phosphate Biosynthesis	2.36	NA	CKB,CKMT2
Glycogen Biosynthesis II (from UDP-D-Glucose)	2.22	NA	GYG2,GYS1
Interleukin-17 signaling	2.1	NA	IL17RC,IL17RE
Glycogen metabolism	2.03	NA	GYG2,GYS1,PHKA2
The Visual Cycle	1.98	NA	DHRS3,RBP1,RDH10
Thio-molybdenum Cofactor Biosynthesis	1.76	NA	MOCOS
Nephron development	1.68	NA	IRX1,IRX2
Axonal Guidance Signaling	1.67	NA	BMP3,EPHA4,EPHB3,FZD8,GLIS2,GNA12,IGF1,ITGA8,NTN3,PDGFD,PLXNB3,PRKAR1B,PROK1,RASD2,ROBO1,VEGFD
Circadian Rhythm Signaling	1.66	NA	ADCY2,ADRB1,ATF4,CAMK2D,CIART,GRIN2B,ITPR2,PRKAB1,PRKAR1B,RASD2
Fatty acyl-CoA biosynthesis	1.57	NA	ELOVL3,HACD1,SCD
Actin Cytoskeleton Signaling	1.56	NA	FGF1,FGF10,GNA12,GSN,ITGA8,PDGFD,RASD2,TMSB4X,WASF1
β-alanine Degradation I	1.46	NA	ABAT
Sulfate Activation for Sulfonation	1.46	NA	PAPSS2
Glycine Degradation (Creatine Biosynthesis)	1.46	NA	GAMT
Metabolism of folate and pterines	1.45	NA	ALDH1L1,ALDH1L2
Dopamine Receptor Signaling	1.42	NA	ADCY2,PPM1L,PPP2R1B,PRKAR1B
Sperm Motility	1.41	NA	EPHA4,EPHB3,FGFR2,GNA12,ITPR2,PLAAT1,PNPLA4,PRKAR1B,ZP3
LPS/IL-1 Mediated Inhibition of RXR Function	1.41	NA	ABCB11,ACSF2,ALDH18A1,ALDH1L1,ALDH1L2,CHST12,GSTK1,IL33,PAPSS2,PPARGC1B
ERK5 Signaling	1.38	NA	ATF4,GNA12,RASD2,RPS6KA2
PI3K Cascade	1.38	NA	FGF1,FGF10,FGFR2
TP53 Regulates Transcription of Cell Death Genes	1.38	NA	BID,PERP,TMEM219
Unfolded Protein Response (UPR)	1.36	NA	ATF4,EIF2S3
GABA synthesis, release, reuptake and degradation	1.36	NA	ABAT,RAB3A
Maturation of TCA enzymes and regulation of TCA cycle	1.32	NA	CS,LYRM4
Valine Degradation I	1.32	NA	ABAT,AUH
Apelin Liver Signaling Pathway	1.32	NA	AGT,EDN1
Estrogen Biosynthesis	1.31	NA	CYP19A1,HSD17B1,POR

## Sheet: Supp. Table 5
Table S5. Biological pathways for adipose tissue differentially expressed genes in the sex stratified analysis for females. Ingenuity Pathway Analysis (IPA) pathways using the differentially expressed genes (FDR p < 0.05) from the sex stratified comparison for leaner and heavier females are shown. Pathways with -log(p-value) > 1.3 are presented and results are ranked based on absolute z-score. Fo…
Ingenuity Canonical Pathways	-log(p-value)	Z-score	Molecules
Phagosome Formation	8.34	7.273	ABHD3,ADGRE2,ADGRE5,ADORA1,ADORA3,ADRA2C,ADRB1,AP1B1,ARPC1A,ARPC1B,ARPC2,BCAR1,C3AR1,C5AR1,CALCRL,CARD9,CCR1,CCR7,CD14,CD209,CELSR1,CFL1,CFL2,CMKLR1,CR1,DRD1,ELMO2,F2R,FCER1G,FCGR2A,FCGR2B,FCGR2C,FGR,FN1,FPR3,FYN,FZD1,GAB2,GPR132,GPR137B,GPR146,GPR162,GPR180,GPR183,GPR4,HCK,HMOX1,HRH1,HRH2,IGHA2,IGHG1,IGHG2,IGHG3,IGHM,IGKC,IGLC1,IGLC2,IGLC3,ITGA3,ITGA5,ITGAM,ITGAX,ITGB2,ITGB4,ITGB5,ITPR3,LIMK1,LP…
Neutrophil degranulation	16.3	6.465	ADA2,ADGRE5,AGPAT2,ALOX5,AMPD3,ANO6,ANPEP,AP2A2,ARSB,ATP11A,BST1,C3AR1,C5AR1,CAP1,CAPN1,CD14,CD33,CD44,CD53,CD68,CFP,COTL1,CPPED1,CR1,CTSA,CTSB,CTSD,CTSS,CTSZ,CYBA,CYBB,DOCK2,DOK3,FCER1G,FCGR2A,FGR,FTH1,FTL,GAA,GLB1,GLIPR1,GRN,HEBP2,HPSE,HSPA1A,HSPA6,HSPA8,IQGAP2,IST1,ITGAM,ITGAX,ITGB2,KCNAB2,KPNB1,LAMP1,LGALS3,LILRB2,LILRB3,LPCAT1,LRG1,LYZ,MAN2B1,MIF,MMP9,MVP,NCKAP1L,NDUFC2,NEU1,NIT2,ORMDL3,OSCA…
Oxidative Phosphorylation	16.7	-5.916	ATP5F1A,ATP5F1B,ATP5F1C,ATP5MC3,ATP5ME,ATP5PB,ATP5PO,ATPAF1,COX4I1,COX5A,COX6C,COX7A2,COX7B,COX7C,COX8A,CYB5A,CYC1,NDUFA10,NDUFA2,NDUFA4,NDUFA8,NDUFA9,NDUFAB1,NDUFB1,NDUFB4,NDUFB5,NDUFB8,NDUFB9,NDUFS1,NDUFS2,NDUFS3,NDUFS4,NDUFS5,NDUFV2,SDHA,SDHB,UQCRB,UQCRC1,UQCRC2,UQCRFS1,UQCRH
Respiratory electron transport	15.1	-5.916	COX4I1,COX5A,COX6C,COX7A2,COX7B,COX7C,COX8A,CYC1,ETFA,ETFDH,NDUFA10,NDUFA2,NDUFA4,NDUFA8,NDUFA9,NDUFAB1,NDUFB1,NDUFB4,NDUFB5,NDUFB8,NDUFB9,NDUFC2,NDUFS1,NDUFS2,NDUFS3,NDUFS4,NDUFS5,NDUFV2,SDHA,SDHB,UQCRB,UQCRC1,UQCRC2,UQCRFS1,UQCRH
Mitochondrial Dysfunction	21.1	5.814	ATP5F1A,ATP5F1B,ATP5F1C,ATP5MC3,ATP5ME,ATP5PB,ATP5PO,ATPAF1,BACE2,BAX,BCL2,CACNA1C,CACNB1,CACNB3,CAPN1,CAPN5,CAPN6,CHP1,COX4I1,COX5A,COX6C,COX7A2,COX7B,COX7C,COX8A,CP,CYB5A,CYC1,DLAT,DLD,GSTZ1,HTRA2,IDH2,ITPR3,MAOA,MAOB,MAP3K5,MAPK10,MYH9,NDUFA10,NDUFA2,NDUFA4,NDUFA4L2,NDUFA8,NDUFA9,NDUFAB1,NDUFAF1,NDUFB1,NDUFB4,NDUFB5,NDUFB8,NDUFB9,NDUFS1,NDUFS2,NDUFS3,NDUFS4,NDUFS5,NDUFV2,PDHA1,PDHB,PDHX,PIK3R2…
Cell surface interactions at the vascular wall	6.37	5.778	ANGPT2,ANGPT4,APOB,CD44,CD74,CD84,CD99,DOK2,FCER1G,FN1,FYN,GPC1,IGHA2,IGHM,IGKC,IGKV1-5,IGKV3-20,IGLC1,IGLC2,IGLC3,INPP5D,ITGA3,ITGA5,ITGAM,ITGAX,ITGB2,MERTK,MIF,PIK3R2,PTPN6,SELP,SELPLG,SHC1,SLC16A3,SLC7A10,SLC7A5,SLC7A7,SRC,TGFB1,TNFRSF10A,TNFRSF10D
Fcgamma receptor (FCGR) dependent phagocytosis	7.71	5.578	ACTB,ACTG1,ARPC1A,ARPC1B,ARPC2,BAIAP2,CFL1,ELMO2,FCGR2A,FGR,FYN,HCK,IGHG1,IGHG2,IGHG3,IGKC,IGKV1-5,IGKV3-20,IGLC1,IGLC2,IGLC3,ITPR3,LIMK1,MAPK3,MYH9,MYO5A,MYO9B,NCKAP1L,PIK3R2,PLCG2,SRC,SYK,VAV1,VAV2,WAS,WIPF1,WIPF3
Immunoregulatory interactions between a Lymphoid and a non-Lymphoid cell	3.64	5.488	CD300E,CD300LB,CD33,CD81,CD99,CLEC4G,FCGR2B,HLA-A,ICAM1,IGKC,IGKV1-5,IGKV3-20,IGLC1,IGLC2,IGLC3,ITGA3,ITGB2,LILRA6,LILRB2,LILRB3,LILRB4,LILRB5,MICB,NECTIN2,NPDC1,OSCAR,PILRA,PVR,SIGLEC1,SIGLEC7,SIGLEC9,SLAMF7,TRAC,TYROBP
RHO GTPase cycle	17.1	5.438	ACTB,ACTG1,ACTN1,AKAP13,ARFGAP2,ARHGAP17,ARHGAP21,ARHGAP22,ARHGAP23,ARHGAP27,ARHGAP30,ARHGAP4,ARHGAP6,ARHGDIA,ARHGDIB,ARHGEF1,ARHGEF16,ARHGEF26,BAIAP2,BASP1,CAPZB,CDC37,CDC42EP1,CDC42EP5,CHN1,CKB,COPS2,CSK,CYBA,CYBB,DBN1,DBT,DOCK10,DOCK2,DOCK6,DSG2,EFHD2,ELMO2,EMC3,EPHA2,ESYT1,FAM13A,FARP1,FERMT2,FGD2,FMNL1,FNBP1,GMIP,GOLGA3,GOLGA8K (includes others),HINT2,IQGAP2,MPP7,MYO9B,NCF1,NCF2,NCF4,NCKAP1L…
Mitochondrial protein degradation	15.1	-5.425	ACAD8,ACADSB,ACAT1,ACOT2,AFG3L2,ALAS1,ALDH2,ATP5F1A,ATP5F1B,ATP5F1C,ATP5PO,BDH1,CLPX,COX4I1,COX5A,CS,DBT,DLD,ECI1,FH,HADH,HTRA2,IDH2,LDHD,MRPL32,NDUFA2,NDUFS1,NDUFS3,OXCT1,PCCB,PDHA1,PDHB,PDK1,SMDT1,SUCLG2,TWNK,UQCRC2
Activin Inhibin Signaling Pathway	8.33	5.217	ABHD5,ACVR1,BAMBI,CCN2,CCND2,CDKN1A,CDKN1B,CXCR4,FOSL1,IGHG1,IGHG2,IGHG3,IGHM,IGKC,IGLC1,IGLC2,IGLC3,IL18,IL1B,IL1R2,IL1RN,IL6,INHBB,JUN,LIMK1,MAP2K3,MAPK10,MAPK3,MYD88,NFKB2,NGFR,PIK3R2,PIK3R5,PIK3R6,PPARG,SERPINE1,STAT3,TCF3,TGFB1,TLR5,TLR7,TLR8,TNF,TNFRSF11B,TNFRSF1A
Extracellular matrix organization	8.06	5.014	AGRN,BGN,COL11A1,COL18A1,COL4A2,COL4A4,COL5A2,COL6A1,COL6A2,COL6A6,COL9A2,COMP,DAG1,FN1,HSPG2,ITGA3,ITGA5,ITGAX,ITGB4,ITGB5,LAMA5,LAMB2,LRP4,PDGFA,SERPINE1,TGFB1,TNC,TNXB,VCAN
MHC class II antigen presentation	12.3	4.867	AP1B1,AP2A2,CAPZB,CD74,CENPE,CTSA,CTSB,CTSD,CTSS,DCTN4,DNM1,DNM2,DYNC1I1,HLA-DMB,HLA-DPA1,HLA-DPB1,HLA-DQA1,HLA-DQA2,HLA-DQB1,HLA-DRA,HLA-DRB1,HLA-DRB5,IFI30,KIF2A,KIF3C,LAG3,LGMN,OSBPL1A,SEC24B,SEC24D,SPTBN2,TUBA1A,TUBA1B,TUBA1C,TUBA4A,TUBB2A,TUBB2B,TUBB3,TUBB4B
Class A/1 (Rhodopsin-like receptors)	2.81	4.824	ACKR2,ADORA1,ADORA3,ADRA2C,ADRB1,AGT,C3AR1,C5AR1,CCL13,CCL19,CCL2,CCL22,CCL3,CCL4,CCL5,CCR1,CCR7,CMKLR1,CORT,CXCL16,CXCL2,CXCL3,CXCL8,CXCR4,DRD1,EDN1,F2R,FPR3,GPBAR1,GPR132,GPR183,GPR4,HRH1,HRH2,LPAR5,NLN,PENK,PLPPR2,PTAFR,PTGER3,PTGIR,S1PR3,TSHR,UTS2B
Interleukin-10 signaling	13	4.796	CCL19,CCL2,CCL22,CCL3,CCL4,CCL5,CCR1,CD86,CSF1,CXCL2,CXCL8,ICAM1,IL10RA,IL18,IL1B,IL1R2,IL1RN,IL6,PTAFR,STAT3,TIMP1,TNF,TNFRSF1A
Actin Cytoskeleton Signaling	9.23	4.768	ACTB,ACTG1,ACTN1,ACTN4,ARHGEF1,ARPC1A,ARPC1B,ARPC2,BAIAP2,BCAR1,CD14,CFL1,CFL2,CSK,EZR,F2R,FGF1,FGF11,FGF18,FGF22,FLNA,FN1,IQGAP2,ITGA3,ITGA5,ITGAM,ITGAX,ITGB2,ITGB4,ITGB5,LIMK1,MAPK3,MSN,MYH9,MYL4,MYL9,MYO18A,NCKAP1L,PDGFA,PIK3R2,PIK3R5,PIK3R6,PIP5K1C,RAC2,SHC1,SLC9A1,SSH1,TIAM1,VAV1,VAV2,WAS
Signaling by Rho Family GTPases	8.59	4.743	ACTB,ACTG1,ARHGEF1,ARHGEF16,ARPC1A,ARPC1B,ARPC2,BAIAP2,CDC42EP1,CDC42EP5,CFL1,CFL2,CYBB,EZR,FNBP1,GNA15,GNAI2,ITGA3,ITGA5,ITGAM,ITGAX,ITGB2,ITGB4,ITGB5,JUN,LIMK1,MAP3K10,MAPK10,MAPK3,MSN,MYL4,MYL9,NCF1,NCF2,NFKB2,PIK3R2,PIK3R5,PIK3R6,PIP5K1C,PTK2B,RAC2,RELB,RHOC,RHOG,RHOT1,RND1,RND2,SEPTIN6,SEPTIN8,SEPTIN9,SLC9A1,WAS,WIPF1
Macrophage Classical Activation Signaling Pathway	11.8	4.727	CCL5,CD14,CD86,CIITA,CLCF1,CXCL8,CYBB,DLAT,DLD,HLA-DMB,HLA-DPA1,HLA-DPB1,HLA-DQA1,HLA-DQA2,HLA-DQB1,HLA-DRA,HLA-DRB1,HLA-DRB5,IFNGR2,IL18,IL1B,IL6,IRAK1,IRF5,MERTK,MYD88,NCF2,NDUFS1,NFKB2,NFKBIE,PDHA1,PDHB,PDHX,PKM,PPARG,SDHA,SDHB,SPI1,STAT3,STAT6,TGFB1,TICAM1,TNF,TNFSF14,TNFSF15,TNFSF8,TRAF6,UQCRC2
Eukaryotic Translation Initiation	3.55	-4.707	CP,EIF2S3,EIF3A,EIF3E,EIF3F,EIF3H,EIF3L,EIF4A2,EIF4B,EIF4EBP1,EIF4H,RPL15,RPL22,RPL23,RPL30,RPL37A,RPL39,RPL7,RPL9,RPLP2,RPS12,RPS13,RPS15A,RPS20,RPS29,RPS3A
Integrin Signaling	6.17	4.667	ACTB,ACTG1,ACTN1,ACTN4,ARPC1A,ARPC1B,ARPC2,BCAR1,CAPN1,CAPN5,CAPN6,FNBP1,FYN,ITGA3,ITGA5,ITGAM,ITGAX,ITGB2,ITGB4,ITGB5,MAPK3,MYL9,NEDD9,PIK3R2,PIK3R5,PIK3R6,PLCG2,RAC2,RHOC,RHOG,RHOT1,RND1,RND2,SHC1,SRC,TSPAN3,VASP,WAS,WIPF1,ZYX
Sertoli Cell-Sertoli Cell Junction Signaling	6.28	4.629	ACTB,ACTG1,ACTN1,ACTN4,CLDN15,CLDN18,EGFR,ICAM1,IL1R2,ITGA3,JUN,LAMA5,LAMB2,MAP2K3,MAP3K10,MAP3K14,MAP3K5,MAPK10,MAPK3,NECTIN1,NECTIN2,NFKB2,NGFR,PIK3R2,PIK3R5,PIK3R6,RPS6KA1,SPTA1,SPTAN1,SPTB,SPTBN2,SRC,TIMP1,TNF,TNFRSF11B,TNFRSF1A,TUBA1A,TUBA1B,TUBA1C,TUBA4A,TUBB2A,TUBB2B,TUBB3,TUBB4B,WAS
TREM1 Signaling	11.6	4.6	CCL2,CCL3,CD83,CD86,CIITA,CXCL8,FCGR2B,ICAM1,IL18,IL1B,IL6,IRAK1,ITGA5,ITGAX,MAPK3,MYD88,NFKB2,NLRP3,NOD2,PLCG2,RELB,STAT3,STAT5A,STAT5B,TLR5,TLR7,TLR8,TNF,TYROBP
Integrin cell surface interactions	7.82	4.6	AGRN,CD44,COL16A1,COL18A1,COL4A2,COL4A4,COL5A2,COL6A1,COL6A2,COL6A6,COL8A2,COL9A2,COMP,FN1,HSPG2,ICAM1,ITGA3,ITGA5,ITGAM,ITGAX,ITGB2,ITGB5,SPP1,THBS1,TNC
Mitochondrial translation	4.38	-4.583	KGD4,MRPL16,MRPL21,MRPL30,MRPL32,MRPL35,MRPL39,MRPL40,MRPL44,MRPL45,MRPL46,MRPS15,MRPS18C,MRPS22,MRPS27,MRPS30,MRPS33,MRPS35,MRPS7,MTIF2,PTCD3
Leukocyte Extravasation Signaling	8.59	4.542	ACTB,ACTG1,ACTN1,ACTN4,ARHGAP4,ARHGAP6,BCAR1,BTK,CD44,CD99,CLDN15,CLDN18,CXCR4,CYBA,CYBB,EZR,GNAI2,ICAM1,ITGA3,ITGAM,ITGB2,MAPK10,MMP9,MSN,NCF1,NCF2,NCF4,PIK3R2,PIK3R5,PIK3R6,PLCG2,PTK2B,RAC2,RASSF5,SELPLG,SRC,THY1,TIMP1,VASP,VAV1,VAV2,WAS,WIPF1
Complex I biogenesis	6.39	-4.472	ECSIT,NDUFA10,NDUFA2,NDUFA8,NDUFA9,NDUFAB1,NDUFAF1,NDUFB1,NDUFB4,NDUFB5,NDUFB8,NDUFB9,NDUFC2,NDUFS1,NDUFS2,NDUFS3,NDUFS4,NDUFS5,NDUFV2,TMEM126A
Nuclear Cytoskeleton Signaling Pathway	5.58	4.439	ACTB,ACTG1,CAPZB,CENPE,CSNK2A1,CSNK2A2,DCTN4,DYNC1I1,FGR,FN1,FYN,H2AX,HCK,ITGA3,ITGA5,ITGAM,ITGAX,ITGB2,ITGB4,ITGB5,KIF19,KIF21B,KIF2A,KIF3C,LMNA,MRTFA,NFKB2,NUP188,NUP62,PLEC,PPARG,SRC,TUBA1A,TUBA1B,TUBA1C,TUBA4A,TUBB2A,TUBB2B,TUBB3,TUBB4B
L1CAM interactions	14.3	4.427	ACTB,ACTG1,ALCAM,AP2A2,CNTN6,CNTNAP1,CSNK2A1,CSNK2A2,DLG4,DNM1,DNM2,EGFR,EZR,HSPA8,ITGA5,KCNQ3,LAMA5,MAPK3,MSN,NRP2,RANBP9,RPS6KA1,RPS6KA4,SCN1B,SCN7A,SCN8A,SPTA1,SPTAN1,SPTB,SPTBN2,SPTBN5,SRC,TUBA1A,TUBA1B,TUBA1C,TUBA4A,TUBB2A,TUBB2B,TUBB3,TUBB4B,VAV2
G-Protein Coupled Receptor Signaling	2.89	4.417	ADCY6,ADCY7,ADGRE2,ADGRE5,ADORA1,ADORA3,ADRA2C,ADRB1,ARRB1,ARRB2,C3AR1,C5AR1,CALCRL,CCND1,CCR1,CCR7,CELSR1,CHP1,CMKLR1,DRD1,DUSP4,F2R,FPR3,FYN,FZD1,GNA15,GNAI2,GPR132,GPR137B,GPR146,GPR162,GPR180,GPR183,GPR4,GRK3,GRK5,HRH1,HRH2,JUN,KCNN4,KCNQ3,LPAR5,MAP2K3,MAP3K10,MAP3K14,MAP3K5,MAPK10,MAPK3,MRTFA,MYL4,MYL9,NFKB2,NFKBIE,PDE1B,PDE3B,PDE8B,PIK3R2,PIK3R5,PIK3R6,PLCB2,PLCB3,PLCG2,PPP3R1,PREX1,PRKAG2,…
Th1 Pathway	5.93	4.379	CD28,CD4,CD86,HLA-A,HLA-DMB,HLA-DPA1,HLA-DPB1,HLA-DQA1,HLA-DQA2,HLA-DQB1,HLA-DRA,HLA-DRB1,HLA-DRB5,ICAM1,IFNGR2,IL10RA,IL12RB1,IL12RB2,IL18,IL6,ITGB2,LGALS9,NOTCH3,PIK3R2,PIK3R5,PIK3R6,STAT3,VAV1
Virus Entry via Endocytic Pathways	3.04	4.359	ACTB,ACTG1,AP1B1,AP2A2,DNM1,DNM2,FLNA,FLNC,FYN,HLA-A,ITGA5,ITGB2,ITGB4,ITGB5,MR1,PIK3R2,PIK3R5,PIK3R6,PLCG2,RAC2,SRC
Response to elevated platelet cytosolic Ca2+	8.11	4.352	ABCC4,ACTN1,ACTN4,CALU,CAP1,CFL1,CLEC3B,CLU,F13A1,F5,FERMT3,FLNA,FN1,HSPA5,IGF1,MANF,OLA1,PCYOX1L,PDGFA,PLEK,QSOX1,SELP,SERPINE1,STX4,STXBP2,TAGLN2,TF,TGFB1,THBS1,TIMP1,TUBA4A,VEGFA,WDR1
GP6 Signaling Pathway	6.76	4.315	BTK,CERT1,COL11A1,COL12A1,COL16A1,COL18A1,COL24A1,COL4A2,COL4A4,COL5A2,COL6A1,COL6A2,COL6A6,COL8A2,COL9A2,FCER1G,FYB1,FYN,GRAP2,LAMA5,LAMB2,LCP2,PIK3R2,PIK3R5,PIK3R6,PLCG2,RHOG,SYK,VAV1,VAV2
NAP1L1 Transcription Regulation Signaling Pathway	8.72	4.264	BAX,CCND1,CDKN1A,DLAT,DLD,E2F1,JUN,MAPK3,MYC,MYH9,NFKB2,PDHA1,PDHB,PDHX,PIK3R2,PIK3R5,PIK3R6,SCARB1,TP53,TUBA1A,TUBA1B,TUBA1C,TUBA4A,TUBB2A,TUBB2B,TUBB3,TUBB4B
Signaling by VEGF	4.2	4.264	ACTB,ACTG1,BAIAP2,BCAR1,CYBA,CYBB,ELMO2,FYN,HSPB1,ITPR3,NCF1,NCF2,NCF4,NCKAP1L,NRP2,PGF,PIK3R2,PTK2B,SRC,VAV1,VAV2,VEGFA
TCR signaling	3.14	4.264	CD4,CSK,FYB1,GRAP2,HLA-DPA1,HLA-DPB1,HLA-DQA1,HLA-DQA2,HLA-DQB1,HLA-DRA,HLA-DRB1,HLA-DRB5,INPP5D,LCP2,PIK3R2,PLCG2,PSME3,PTPRJ,TRAC,TRAF6,VASP,WAS
Semaphorin interactions	5.5	4.243	CD72,CFL1,CRMP1,ERBB2,FYN,LIMK1,MYH9,MYL9,PIP5K1C,PLXNA1,PLXNA3,PLXND1,RHOC,RND1,SEMA4A,SEMA4D,SEMA7A,TYROBP
NOD1/2 Signaling Pathway	5.4	4.243	BIRC3,CARD9,CCL2,CLCF1,CXCL8,HSPA1A,HSPA2,HSPA5,HSPA6,HSPA8,IL18,IL1B,IL6,IRF5,JUN,MAP2K3,MAP3K14,MAPK10,MAPK3,MYD88,NFKB2,NFKBIE,NLRP3,NOD2,PYCARD,SLC15A3,TGFB1,TLR5,TLR7,TLR8,TNF,TNFAIP3,TNFSF14,TNFSF15,TNFSF8,TRAF6
IL-6 Signaling	6.68	4.158	CD14,CSNK2A1,CSNK2A2,CXCL8,CYP19A1,HSPB1,IL18,IL1B,IL1R2,IL1RN,IL6,JUN,MAP2K3,MAP3K14,MAPK10,MAPK3,NFKB2,NFKBIE,NGFR,PIK3R2,PIK3R5,PIK3R6,RELB,SHC1,STAT3,TNF,TNFRSF11B,TNFRSF1A,TRAF6,VEGFA
Costimulation by the CD28 family	5.51	4.158	CD28,CD4,CD86,CSK,FYN,GRAP2,HLA-DPA1,HLA-DPB1,HLA-DQA1,HLA-DQA2,HLA-DQB1,HLA-DRA,HLA-DRB1,HLA-DRB5,MAP3K14,PIK3R2,PIK3R5,PIK3R6,PPP2R5A,PTPN6,SRC,STK10,STK17A,STK24,STK32B,STK39,TRAC,VAV1
Assembly of collagen fibrils and other multimeric structures	8.02	4.146	BMP1,COL11A1,COL12A1,COL18A1,COL24A1,COL4A2,COL4A4,COL5A2,COL6A1,COL6A2,COL6A6,COL8A2,COL9A2,CTSB,CTSS,ITGB4,LOXL1,LOXL2,LOXL4,MMP9,PLEC
Natural Killer Cell Signaling	7.96	4.111	CFL1,CFL2,COL18A1,FCER1G,FYN,HLA-A,HSPA1A,HSPA2,HSPA5,HSPA6,HSPA8,IL12RB1,IL12RB2,IL18,LCP2,LIMK1,MAP2K3,MAP3K10,MAP3K14,MAP3K5,MAPK3,MICB,MYD88,NECTIN2,NFKB2,PIK3R2,PIK3R5,PIK3R6,PLCG2,PTK2B,PTPN6,PVR,RAC2,RASSF5,RELB,SIGLEC7,SYK,TRAF6,TYROBP,VAV1,VAV2,WAS,WIPF1
Fcγ Receptor-mediated Phagocytosis in Macrophages and Monocytes	8.93	4.041	ACTB,ACTG1,ARPC1A,ARPC1B,ARPC2,EZR,FCGR2A,FGR,FYB1,FYN,GAB2,HCK,HMOX1,INPP5D,LCP2,MAPK3,MYO5A,NCF1,PIK3R2,PTK2B,RAC2,SRC,SYK,VAMP3,VASP,VAV1,VAV2,WAS
Interferon gamma signaling	3.82	4.025	CD44,CIITA,HLA-A,HLA-DPA1,HLA-DPB1,HLA-DQA1,HLA-DQA2,HLA-DQB1,HLA-DRA,HLA-DRB1,HLA-DRB5,ICAM1,IFI30,IFNGR2,IRF5,MAPK3,MID1,PTAFR,PTPN6,TRIM26
CGAS-STING Signaling Pathway	2.61	4.025	ABCC1,BAX,CCL2,CDKN1A,CLCF1,CXCL8,EIF2A,ICAM1,IL18,IL1B,IL6,LRRC8A,NFKB2,NLRP3,PYCARD,STAT6,STING1,TGFB1,TNF,TNFSF14,TNFSF15,TNFSF8
Ephrin A Signaling	5.88	4.017	ARHGEF16,CFL1,CFL2,CYBB,EGFR,EPHA2,EPHA4,FGR,FYN,HCK,IGF1,LIMK1,MAPK3,MYL4,MYL9,NGFR,PIK3R2,PIK3R5,PIK3R6,PLCG2,PRKAG2,PRKAR2B,RHOG,SIPA1L1,SRC,STAT3,TGFB1,VAV1,VAV2,VEGFA
Elastic fibre formation	6.64	4	BMP4,EFEMP1,ELN,EMILIN2,FN1,ITGA5,ITGB5,LOXL1,LOXL2,LOXL4,LTBP2,LTBP3,LTBP4,MFAP4,MFAP5,TGFB1
Collagen biosynthesis and modifying enzymes	5.83	3.9	BMP1,COL11A1,COL12A1,COL16A1,COL18A1,COL24A1,COL4A2,COL4A4,COL5A2,COL6A1,COL6A2,COL6A6,COL8A2,COL9A2,COLGALT1,CRTAP,P4HA3,PLOD3,SERPINH1
EPH-Ephrin signaling	3.67	3.9	ACTB,ACTG1,AP2A2,ARPC1A,ARPC1B,ARPC2,CFL1,DNM1,EPHA2,EPHA4,EPHB3,FYN,LIMK1,MMP9,MYH9,MYL9,SRC,TIAM1,VAV2
Role of Pattern Recognition Receptors in Recognition of Bacteria and Viruses	6.4	3.838	C1QA,C1QB,C1QC,C3AR1,C5AR1,CCL5,CLCF1,CXCL8,IL18,IL1B,IL6,MAPK10,MAPK3,MYD88,NFKB2,NLRP3,NOD2,PIK3R2,PIK3R5,PIK3R6,PLCG2,RELB,SYK,TGFB1,TICAM1,TLR5,TLR7,TLR8,TNF,TNFSF14,TNFSF15,TNFSF8,TRAF6
RAC Signaling	6.09	3.838	ARPC1A,ARPC1B,ARPC2,BAIAP2,CD44,CFL1,CFL2,CYBB,IQGAP2,ITGA3,ITGA5,ITGAM,ITGAX,ITGB2,ITGB4,ITGB5,JUN,LIMK1,MAPK3,NCF1,NCF2,NFKB2,PIK3R2,PIK3R5,PIK3R6,PIP5K1C,PTK2B,RAC2,RELB,TIAM1
Wound Healing Signaling Pathway	8.78	3.781	ACVR1,ACVR1C,CCL5,CERT1,CLCF1,COL11A1,COL12A1,COL16A1,COL18A1,COL24A1,COL4A2,COL4A4,COL5A2,COL6A1,COL6A2,COL6A6,COL8A2,COL9A2,CXCL8,EGFR,FN1,IFNGR2,IL18,IL1B,IL1R2,IL1RN,IL6,ITGA3,ITGB4,JUN,LAMA5,MAP2K3,MAP3K14,MAPK10,MAPK3,MMP9,NFKB2,NFKBIE,NGFR,PDGFA,PGF,SHC1,TGFB1,TNF,TNFRSF11B,TNFRSF1A,TNFSF14,TNFSF15,TNFSF8,TRAF6,VEGFA
G alpha (i) signalling events	3.06	3.781	ADCY6,ADCY7,ADORA1,ADORA3,ADRA2C,AGT,C3AR1,C5AR1,CCL13,CCL19,CCL4,CCL5,CCR1,CCR7,CORT,CXCL16,CXCL2,CXCL3,CXCL8,CXCR4,FPR3,GNAI2,GPR183,GPSM1,GPSM3,LPAR5,PENK,PTGER3,RGS1,RGS10,RGS16,RGS17,RGS19,RGS22,RGS3,S1PR3,SRC
LXR/RXR Activation	6.08	-3.771	ACACA,AGT,APOB,APOE,CCL2,CD14,CLU,ECHS1,FASN,FDFT1,HADH,IL18,IL1B,IL1R2,IL1RN,IL6,LPL,LYZ,MLXIPL,MMP9,MSR1,NFKB2,NGFR,RELB,RXRA,TF,TNF,TNFRSF11B,TNFRSF1A
DAP12 interactions	5.23	3.742	BTK,CD300E,CD300LB,FYN,GRAP2,LCP2,PIK3R2,PLCG2,SHC1,SIGLEC14,SIGLEC16,SYK,TYROBP,VAV2
Ephrin Receptor Signaling	4.18	3.71	ARPC1A,ARPC1B,ARPC2,BCAR1,CFL1,CFL2,CXCR4,EPHA2,EPHA4,EPHB3,FGF1,FYN,GNA15,GNAI2,ITGA3,ITGA5,ITGAM,ITGAX,ITGB2,ITGB4,ITGB5,LIMK1,MAP3K14,MAPK3,PDGFA,PGF,RAC2,RGS3,SHC1,SRC,STAT3,VEGFA,WAS,WIPF1
Binding and Uptake of Ligands by Scavenger Receptors	3.34	3.71	APOB,APOE,CALR,CD163,COL4A2,FTH1,FTL,HSPH1,HYOU1,IGHA2,IGKC,IGKV1-5,IGKV3-20,IGLC1,IGLC2,IGLC3,MARCO,MSR1,SCARB1,SSC5D,STAB1
IL-8 Signaling	9.62	3.703	ANGPT2,ARRB2,BAX,BCL2,BCL2L1,CCND1,CCND2,CXCL8,CYBB,EGFR,EIF4EBP1,FNBP1,GNA15,GNAI2,HMOX1,ICAM1,IRAK1,IRAK2,ITGAM,ITGAX,ITGB2,JUN,LASP1,LIMK1,MAPK10,MAPK3,MMP9,MYL9,NCF1,NCF2,NFKBIE,PGF,PIK3R2,PIK3R5,PIK3R6,PLCB2,PTK2B,RAC2,RHOC,RHOG,RHOT1,RND1,RND2,SRC,TRAF6,VASP,VEGFA
PPAR Signaling	6.19	-3.674	IL18,IL1B,IL1R2,IL1RN,INSR,JUN,MAP3K14,MAPK3,NFKB2,NFKBIE,NGFR,NRIP1,PDGFA,PDGFRB,PPARA,PPARG,PPARGC1A,RELB,RXRA,SHC1,STAT5A,STAT5B,TNF,TNFRSF11B,TNFRSF1A,TRAF6
HMGB1 Signaling	6	3.674	CCL2,CLCF1,CXCL8,FNBP1,ICAM1,IFNGR2,IL18,IL1B,IL6,JUN,MAP2K3,MAPK10,MAPK3,NFKB2,NGFR,PIK3R2,PIK3R5,PIK3R6,RAC2,RELB,RHOC,RHOG,RHOT1,RND1,RND2,SERPINE1,TGFB1,TNF,TNFRSF11B,TNFRSF1A,TNFSF14,TNFSF15,TNFSF8
Glycosaminoglycan metabolism	3.85	3.674	ABCC5,AGRN,ARSB,B3GNT7,BGN,CD44,CHP1,CHPF2,CHST11,CHST2,CHST3,CSPG5,EXT1,GLB1,GPC1,HPSE,HSPG2,HYAL1,SGSH,SLC9A1,ST3GAL2,ST3GAL6,VCAN,XYLT2
Complement cascade	3.44	3.674	C1QA,C1QB,C1QC,C1R,C1S,C2,C3AR1,C5AR1,C6,CD81,CFH,CFP,CLU,CR1,FCN2,IGHG1,IGHG2,IGHG3,IGKC,IGKV1-5,IGKV3-20,IGLC1,IGLC2,IGLC3
Post-translational protein phosphorylation	6.85	3.657	APOB,APOE,BMP4,CALU,CCN1,CP,CSF1,F5,FAM20A,FN1,GOLM1,IGFBP3,IL6,LAMB2,MFGE8,PDIA6,PENK,QSOX1,RCN1,SPP1,STC2,TF,TIMP1,TMEM132A,TNC,VCAN,VWA1
Regulation of the Epithelial Mesenchymal Transition by Growth Factors Pathway	4.94	3.651	DOCK10,EGFR,ERBB2,FGF1,FGF11,FGF18,FGF22,FGFRL1,GSC,ID2,IL6,JUN,MAP2K3,MAPK10,MAPK3,MMP9,NFKB2,NGFR,PDGFA,PDGFRB,PIK3R2,PIK3R5,PIK3R6,RELB,SHC1,STAT3,TCF3,TGFB1,TNF,TNFRSF11B,TNFRSF1A,TNFSF14,TNFSF15,TNFSF8,TWIST1
Synaptogenesis Signaling Pathway	5.05	3.647	ADCY6,ADCY7,AP2A2,APOE,ARPC1A,ARPC1B,ARPC2,CACNB1,CACNB3,CADM1,CFL1,CHN1,CNTNAP1,COMP,DLG4,EIF4EBP1,EIF4EBP2,EPHA2,EPHA4,EPHB3,FARP1,FGR,FYN,HCK,HSPA8,LIMK1,MAP1B,MAPK3,NECTIN1,NLGN1,NLGN2,NRXN2,PIK3R2,PIK3R5,PIK3R6,PLCG2,PRKAG2,PRKAR2B,SHC1,SNCA,SRC,STXBP2,SYNGAP1,SYT12,SYT17,SYT7,THBS1,TIAM1,VAMP3,WAS
Response of EIF2AK4 (GCN2) to amino acid deficiency	2.3	-3.638	ATF3,EIF2S3,RPL15,RPL22,RPL23,RPL30,RPL37A,RPL39,RPL7,RPL9,RPLP2,RPS12,RPS13,RPS15A,RPS20,RPS29,RPS3A
Lung Ionic Balance Signaling Pathway	2.13	3.615	ABCC4,ADCY6,ADGRE2,ADGRE5,ADORA1,ADORA3,ADRA2C,ADRB1,C3AR1,C5AR1,CALCRL,CCR1,CCR7,CELSR1,CMKLR1,CXCL8,DRD1,ESR1,ESR2,F2R,FGR,FPR3,FYN,FZD1,GPR132,GPR137B,GPR146,GPR162,GPR180,GPR183,GPR4,HCK,HRH1,HRH2,IL1B,KCNN4,KCNQ1,LPAR5,MAPK3,MYH9,PANX1,PDIA3,PLCB2,PLCB3,PLCG2,PPP2R2C,PPP2R5A,PRKAG2,PRKAR2B,PTAFR,PTGER3,PTGIR,S1PR3,SCNN1A,SMO,SRC,TGFB1,TNF,TNFRSF1A,TSHR
Crosstalk between Dendritic Cells and Natural Killer Cells	5.91	3.606	ACTB,ACTG1,CCR7,CD209,CD28,CD83,CD86,CSF2RB,FSCN1,HLA-A,HLA-DRA,HLA-DRB1,HLA-DRB5,IL18,IL2RG,IL6,LTBR,MICB,NECTIN2,NFKB2,RELB,TLR7,TNF,TYROBP
GPVI-mediated activation cascade	5.62	3.606	FCER1G,FYN,LCP2,PIK3R2,PIK3R5,PIK3R6,PLCG2,PTPN6,RAC2,RHOG,SYK,VAV1,VAV2
Gap junction trafficking and regulation	4.29	3.606	ACTB,ACTG1,DAB2,DNM1,DNM2,SRC,TUBA1A,TUBA1B,TUBA1C,TUBA4A,TUBB2A,TUBB2B,TUBB3,TUBB4B
Mitochondrial protein import	2.61	-3.606	ATP5F1A,ATP5F1B,CS,CYC1,DNAJC19,LDHD,NDUFB8,PMPCB,SAMM50,TOMM20,TOMM22,TOMM7,TOMM70
NCAM signaling for neurite out-growth	7	3.578	AGRN,CACNA1C,CACNB1,CACNB3,COL4A2,COL4A4,COL5A2,COL6A1,COL6A2,COL6A6,COL9A2,FYN,GFRA2,MAPK3,SPTA1,SPTAN1,SPTB,SPTBN2,SPTBN5,SRC
Regulation of Actin-based Motility by Rho	6.5	3.578	ACTB,ARHGDIA,ARPC1A,ARPC1B,ARPC2,BAIAP2,CFL1,FNBP1,ITGA3,ITGA5,ITGAM,ITGAX,ITGB2,ITGB4,ITGB5,LIMK1,MYL4,MYL9,PIP5K1C,RAC2,RHOC,RHOG,RHOT1,RND1,RND2,WAS,WIPF1
Sphingosine-1-phosphate Signaling	4.38	3.578	ACER3,ADCY6,ADCY7,CASP4,FNBP1,GNAI2,MAPK3,PDGFA,PDGFRB,PDIA3,PIK3R2,PIK3R5,PIK3R6,PLCB2,PLCB3,PLCG2,PTK2B,RAC2,RHOC,RHOG,RHOT1,RND1,RND2,S1PR3
Selenoamino acid metabolism	1.72	-3.578	CTH,DARS1,GNMT,INMT,KARS1,RPL15,RPL22,RPL23,RPL30,RPL37A,RPL39,RPL7,RPL9,RPLP2,RPS12,RPS13,RPS15A,RPS20,RPS29,RPS3A
CXCR4 Signaling	3.13	3.545	ADCY6,ADCY7,BCAR1,CD4,CXCR4,ELMO2,FNBP1,GNA15,GNAI2,ITPR3,JUN,MAPK10,MAPK3,MYL4,MYL9,PIK3R2,PIK3R5,PIK3R6,PLCB2,PLCB3,RAC2,RHOC,RHOG,RHOT1,RND1,RND2,SRC
Branched-chain amino acid catabolism	13.1	-3.5	ACAD8,ACADSB,ACAT1,ALDH6A1,AUH,BCAT2,BCKDHB,DBT,DLD,ECHS1,HIBADH,HIBCH,IVD,MCCC1,MCCC2,SLC25A44
Pyruvate metabolism	6.67	-3.5	DLAT,DLD,GPT,GSTZ1,ME1,MPC1,MPC2,PC,PDHA1,PDHB,PDHX,PDK1,PDK2,PDP2,PKM,RANBP9,RMND5A
PAK Signaling	3.98	3.5	CFL1,CFL2,EPHB3,ITGA3,ITGA5,ITGAM,ITGAX,ITGB2,ITGB4,ITGB5,LIMK1,MAPK10,MAPK3,MYL4,MYL9,PDGFA,PDGFRB,PIK3R2,PIK3R5,PIK3R6,PTK2B,SHC1,TNF
Nonsense-Mediated Decay (NMD)	1.47	-3.5	RPL15,RPL22,RPL23,RPL30,RPL37A,RPL39,RPL7,RPL9,RPLP2,RPS12,RPS13,RPS15A,RPS20,RPS29,RPS3A,SMG9
Complex IV assembly	3.34	-3.464	COA5,COX14,COX18,COX4I1,COX5A,COX6C,COX7A2,COX7B,COX7C,COX8A,NDUFA4,SCO1
Aldosterone Signaling in Epithelial Cells	1.55	3.464	DNAJB11,DNAJC19,HSPA1A,HSPA2,HSPA5,HSPA6,HSPA8,HSPB1,HSPH1,ITPR3,MAPK3,PDIA3,PIK3R2,PIK3R5,PIK3R6,PIP5K1C,PLCB2,PLCB3,PLCG2,SCNN1A,SLC9A1,SMO
C-type lectin receptors (CLRs)	1.48	3.441	CARD9,CCL22,CD209,CLEC10A,FCER1G,FYN,IL1B,ITPR3,MAP3K14,MUC1,NFKB2,PLCG2,PPP3R1,PSME3,PYCARD,RELB,SRC,SYK,TRAF6
Cholecystokinin/Gastrin-mediated Signaling	4.5	3.411	BCAR1,EGFR,EPHA4,FNBP1,IL18,IL1B,IL1RN,ITPR3,JUN,MAP2K3,MAPK10,MAPK3,PLCB2,PLCB3,PTK2B,RAC2,RHOC,RHOG,RHOT1,RND1,RND2,SHC1,SRC,TNF
Regulation of Insulin-like Growth Factor (IGF) transport and uptake by IGFBPs	6.01	3.402	APOB,APOE,BMP4,CALU,CCN1,CP,CSF1,F5,FAM20A,FN1,GOLM1,IGF1,IGFBP3,IL6,LAMB2,MFGE8,PDIA6,PENK,QSOX1,RCN1,SPP1,STC2,TF,TIMP1,TMEM132A,TNC,VCAN,VWA1
Glycerophospholipid biosynthesis	5.72	-3.402	ABHD3,ACP6,AGPAT2,BCHE,CEPT1,CHPT1,CRLS1,CSNK2A1,CSNK2A2,DDHD2,DGAT2,GNPAT,GPAT3,GPD1L,HADHA,HADHB,LPCAT1,LPIN1,LPIN2,MIGA1,PCYT2,PEMT,PITPNM1,PLA2G4C,PLAAT3,PLB1,PNPLA3,PTPMT1
ILK Signaling	11	3.395	ACTB,ACTG1,ACTN1,ACTN4,CCND1,CFL1,CFL2,FBLIM1,FERMT2,FLNA,FLNC,FN1,FNBP1,IRS1,IRS2,ITGB2,ITGB4,ITGB5,JUN,MAPK10,MAPK3,MMP9,MUC1,MYC,MYH9,MYL4,MYL9,MYO18A,NFKB2,PGF,PIK3R2,PIK3R5,PIK3R6,PPP1R14B,PPP2R2C,PPP2R5A,RAC2,RELB,RHOC,RHOG,RHOT1,RND1,RND2,RPS6KA4,TGFB1I1,TNF,TNFRSF1A,VEGFA
Mitochondrial Fatty Acid Beta-Oxidation	6.99	-3.357	ACADM,ACADS,ACOT1,ACOT2,ACOT7,DECR1,ECHS1,ECI1,HADH,HADHA,HADHB,MMUT,NDUFAB1,PCCA,PCCB
RHO GTPases Activate WASPs and WAVEs	5.99	3.357	ACTB,ACTG1,ARPC1A,ARPC1B,ARPC2,BAIAP2,FGR,FYN,HCK,MAPK3,NCKAP1L,SRC,WAS,WIPF1,WIPF3
Collagen degradation	3.7	3.357	COL11A1,COL12A1,COL16A1,COL18A1,COL4A2,COL4A4,COL5A2,COL6A1,COL6A2,COL6A6,COL8A2,COL9A2,CTSB,CTSD,MMP9
CREB Signaling in Neurons	1.39	3.357	ADCY6,ADCY7,ADGRE2,ADGRE5,ADORA1,ADORA3,ADRA2C,ADRB1,C3AR1,C5AR1,CACNA1C,CACNB1,CACNB3,CALCRL,CCR1,CCR7,CELSR1,CMKLR1,DRD1,EGFR,F2R,FPR3,FZD1,GHR,GNA15,GNAI2,GPR132,GPR137B,GPR146,GPR162,GPR180,GPR183,GPR4,HRH1,HRH2,IGF1,INSR,ITPR3,LPAR5,MAPK3,NGFR,NTRK3,PDGFRB,PDIA3,PIK3R2,PIK3R5,PIK3R6,PLCB2,PLCB3,PLCG2,POLR2A,POLR2C,PRKAG2,PRKAR2B,PTAFR,PTGER3,PTGIR,RPS6KA1,S1PR3,SHC1,SMO,TGFB1,TSHR,VEGFA
Antigen Presentation Pathway	6.8	3.317	CALR,CD74,CIITA,HLA-A,HLA-DMB,HLA-DPA1,HLA-DPB1,HLA-DQA1,HLA-DQA2,HLA-DQB1,HLA-DRA,HLA-DRB1,HLA-DRB5,MR1,PDIA3,TAPBP
Citric acid cycle (TCA cycle)	6.67	-3.317	CS,DLD,DLST,FH,IDH2,KGD4,SDHA,SDHB,SUCLA2,SUCLG1,SUCLG2
Gα12/13 Signaling	2.1	3.3	ARHGEF1,BTK,F2R,JUN,LPAR5,MAP3K5,MAPK10,MAPK3,MYL4,MYL9,NFKB2,NFKBIE,PIK3R2,PIK3R5,PIK3R6,PTK2B,RELB,SRC,VAV1,VAV2
Granzyme A Signaling	8.34	3.273	F2R,FN1,GSDMB,HMGB2,IL1B,NDUFA10,NDUFA2,NDUFA4,NDUFA4L2,NDUFA8,NDUFA9,NDUFAB1,NDUFAF1,NDUFB1,NDUFB4,NDUFB5,NDUFB8,NDUFB9,NDUFS1,NDUFS2,NDUFS3,NDUFS4,NDUFS5,NDUFV2
WNT/SHH Axonal Guidance Signaling Pathway	3.89	3.272	ADCY6,ADCY7,BOC,FGR,FYN,FZD1,GLI1,GLI2,GPC1,HCK,ITPR3,MAPK10,PIK3R2,PIK3R5,PIK3R6,PLXNA1,PLXNA3,PRKAG2,PRKAR2B,PTCH2,SEMA3G,SMO,SRC,TCF3,WNT2B,WNT3,YWHAH
p75 NTR receptor-mediated signalling	3.56	3.272	AKAP13,ARHGDIA,ARHGEF1,ARHGEF16,ARHGEF26,ARHGEF37,FGD2,IRAK1,LINGO1,MYD88,NGF,NGFR,PIK3R2,PIK3R5,PIK3R6,PLEKHG2,PREX1,SQSTM1,STK10,STK17A,STK24,STK32B,STK39,TIAM1,TRAF6,VAV1,VAV2
IL-17 Signaling	2.67	3.272	CCL2,CCL22,CLCF1,CXCL8,DEFB132,IL18,IL1B,IL6,JUN,MAP2K3,MAP3K14,MAPK10,MAPK3,MMP9,PGF,PIK3R2,PIK3R5,PIK3R6,RGS16,TGFB1,TNF,TNFRSF11B,TNFSF14,TNFSF15,TNFSF8,TRAF3IP2,TRAF6,VEGFA
Thrombin Signaling	2.74	3.266	ADCY6,ADCY7,ARHGEF1,ARHGEF16,ARHGEF26,ARHGEF37,EGFR,F2R,FNBP1,GNA15,GNAI2,ITPR3,MAPK3,MYL4,MYL9,NFKB2,PDIA3,PIK3R2,PIK3R5,PIK3R6,PLCB2,PLCB3,PLCG2,RAC2,RELB,RHOC,RHOG,RHOT1,RND1,RND2,SHC1,SRC
Endothelin-1 Signaling	2.5	3.266	ABHD3,ADCY6,ADCY7,CASP4,EDN1,GNA15,GNAI2,HMOX1,ITPR3,JUN,MAPK10,MAPK3,MYC,NPR1,PDIA3,PIK3R2,PIK3R5,PIK3R6,PLA2G4C,PLAAT3,PLB1,PLCB2,PLCB3,PLCG2,PNPLA3,PRDX6,SHC1,SRC
Cardiac Hypertrophy Signaling (Enhanced)	8.79	3.255	ACVR1,ACVR1C,ADCY6,ADCY7,ADRA2C,ADRB1,AGT,AKAP13,CACNA1C,CACNB1,CACNB3,CHP1,CLCF1,CSF2RB,CXCL8,CYBB,EDN1,EIF4EBP1,FGF1,FGF11,FGF18,FGF22,FGFRL1,FZD1,GHR,GNA15,GNAI2,HDAC7,HSPB1,IGF1,IL10RA,IL12RB1,IL12RB2,IL18,IL1B,IL1R2,IL20RA,IL20RB,IL2RA,IL2RG,IL4R,IL6,ITGA3,ITGA5,ITGAM,ITGAX,ITGB2,ITGB4,ITGB5,ITPR3,JUN,MAP2K3,MAP3K10,MAP3K14,MAP3K5,MAPK10,MAPK3,MYC,NFKB2,NGFR,NPR1,PDE1B,PDE3B,PDE8B,PDIA3,PDK1…
Valine Degradation I	12.2	-3.207	ACAD8,ACADSB,ALDH6A1,AUH,BCAT2,BCKDHB,DBT,DLD,ECHDC3,ECHS1,HADHA,HADHB,HIBADH,HIBCH,SDS
Degradation of the extracellular matrix	2.16	3.207	ADAMTS4,BMP1,CAPN1,CAPN5,CAPN6,CD44,CTSS,ELN,FN1,HSPG2,HTRA1,LAMA5,MMP9,SPP1
Glycation Signaling Pathway	6.62	3.202	CCL2,CLCF1,COL4A2,COL4A4,CSF1,CXCL8,CYBB,ICAM1,IL18,IL1B,IL6,IRAK1,IRAK2,IRS1,JUN,MAOB,MAPK10,MAPK3,MMP9,MSR1,MYD88,NCF1,NCF2,NFKB2,PFKP,PGF,PIK3R2,PIK3R5,PIK3R6,RAC2,SCARB1,SLC2A4,SNCA,SRC,STAB1,STAT3,TGFB1,TNF,TNFSF14,TNFSF15,TNFSF8,TXNIP,VEGFA
RHO GTPases activate IQGAPs	4.48	3.162	ACTB,ACTG1,IQGAP2,TUBA1A,TUBA1B,TUBA1C,TUBA4A,TUBB2A,TUBB2B,TUBB3,TUBB4B
Eicosanoid Signaling	3.75	3.162	ABCC1,ABCC4,ABHD3,ADCY6,ADCY7,ALOX5,ALOX5AP,AP1B1,ARRB1,ARRB2,CCND1,EGFR,GGT1,GNA15,GNAI2,HPGDS,HSPB1,MAPK3,MYC,NFKB2,PDIA3,PGF,PIK3R2,PIK3R5,PIK3R6,PLA2G4C,PLAAT3,PLB1,PLCB2,PLCB3,PLCG2,PNPLA3,PRDX6,PRKAG2,PRKAR2B,PTGER3,PTGIR,RPS6KA1,SRC,TBXAS1,TCF3,VEGFA
Cristae formation	3.6	-3.162	ATP5F1A,ATP5F1B,ATP5F1C,ATP5MC3,ATP5ME,ATP5MJ,ATP5MK,ATP5PB,ATP5PO,SAMM50
Peroxisomal protein import	1.41	-3.162	ACOT2,ECI2,GNPAT,HMGCL,PECR,PEX13,PEX5,PHYH,SCP2,SLC27A2
Translocation of SLC2A4 (GLUT4) to the plasma membrane	4.72	3.153	ACTB,ACTG1,MYH9,MYO5A,PRKAG2,RAB13,RAB8A,SLC2A4,STX4,TUBA1A,TUBA1B,TUBA1C,TUBA4A,TUBB2A,TUBB2B,TUBB3,TUBB4B,YWHAH
RHOA Signaling	6.08	3.138	ACTB,ACTG1,ARHGAP4,ARHGAP6,ARHGEF1,ARPC1A,ARPC1B,ARPC2,BAIAP2,CDC42EP1,CDC42EP5,CFL1,CFL2,EZR,IGF1,LIMK1,LPAR5,MSN,MYL4,MYL9,NRP2,PIP5K1C,PLXNA1,PTK2B,RHPN1,SEPTIN6,SEPTIN8,SEPTIN9
Hedgehog 'on' state	1.78	3.13	ARRB1,ARRB2,BOC,DHH,GLI1,GLI2,IQCE,KIF7,PIK3R2,PIK3R5,PIK3R6,PSME3,PTCH2,SMO,STK10,STK17A,STK24,STK32B,STK39,SUFU
Immunogenic Cell Death Signaling Pathway	6.77	3.128	ATG4D,BAX,BCL2,CALR,DAPK2,EIF2A,HSPA1A,HSPA2,HSPA5,HSPA6,HSPA8,IFNGR2,IL1B,IL6,NFKB2,NGFR,NLRP3,P2RX7,PANX1,PDIA3,PYCARD,STING1,TNF,TNFRSF11B,TNFRSF1A
Gαq Signaling	3.44	3.128	BTK,CHP1,CSK,FNBP1,GNA15,GNAI2,HMOX1,HRH1,ITPR3,MAPK3,NFKB2,NFKBIE,PIK3R2,PIK3R5,PIK3R6,PLCB2,PLCB3,PLCG2,PPP3R1,PTK2B,RAC2,RELB,RGS16,RHOC,RHOG,RHOT1,RND1,RND2
RHO GTPases Activate Formins	3.25	3.128	ACTB,ACTG1,CDC20,CENPC,CENPE,DYNC1I1,FMNL1,KIF2A,MAD1L1,MRTFA,NDE1,PPP2R5A,RHOC,SCAI,SRC,SRGAP2,TUBA1A,TUBA1B,TUBA1C,TUBA4A,TUBB2A,TUBB2B,TUBB3,TUBB4B
Fc epsilon receptor (FCERI) signaling	1.64	3.128	BTK,FCER1G,FYN,GAB2,GRAP2,IGKC,IGKV1-5,IGKV3-20,IGLC1,IGLC2,IGLC3,ITPR3,JUN,LCP2,MAPK10,MAPK3,PIK3R2,PLCG2,PPP3R1,PSME3,RASGRP4,SHC1,SYK,TRAF6,VAV1,VAV2
Pulmonary Healing Signaling Pathway	4.6	3.087	BMP4,CCND1,CFL1,CFL2,CXCR4,EGFR,FGR,FYN,FZD1,HCK,IDH2,MAPK10,MAPK3,MMP9,MYC,MYD88,NFKB2,NGFR,NOTCH3,PGF,PRKAG2,SMO,SRC,STAT3,STAT5A,STAT5B,TCF3,TGFB1,THBS1,TNF,TNFRSF11B,TNFRSF1A,VEGFA,WNT2B,WNT3
Collagen chain trimerization	4.39	3.051	COL11A1,COL12A1,COL16A1,COL18A1,COL24A1,COL4A2,COL4A4,COL5A2,COL6A1,COL6A2,COL6A6,COL8A2,COL9A2
Chemokine Signaling	2.57	3.051	CCL13,CCL2,CCL4,CCL5,CFL1,CXCR4,GNAI2,JUN,LIMK1,MAPK3,PLCB2,PLCB3,PLCG2,PTK2B,SRC
Myelination Signaling Pathway	7.03	3.046	ACVR1,ARHGAP4,ARHGAP6,BMP1,BMP3,BMP4,CHP1,CNTN6,CYTH1,DAG1,EGFR,EGR2,EIF4EBP1,ERBB2,FASN,FGFRL1,FGR,FKBP1A,FYN,FZD1,GLI1,GLI2,HCK,HDAC7,ID2,IGF1,IRS1,ITGA3,ITGB2,ITGB4,ITGB5,JUN,LAMA5,LAMB2,LINGO1,MAPK3,NFKB2,NGF,NGFR,PDGFA,PDGFRB,PDK1,PIK3R2,PIK3R5,PIK3R6,PLCG2,PPP3R1,PRKAG2,PRKAR2B,PTK2B,SMARCA4,SMO,SOX8,SRC,TRAF6,WNT2B,WNT3
Th2 Pathway	9.05	3.024	ACVR1,ACVR1C,CCR1,CD28,CD4,CD86,CXCR4,HLA-A,HLA-DMB,HLA-DPA1,HLA-DPB1,HLA-DQA1,HLA-DQA2,HLA-DQB1,HLA-DRA,HLA-DRB1,HLA-DRB5,ICAM1,IL12RB1,IL12RB2,IL2RA,IL2RG,IL4R,ITGB2,JUN,NOTCH3,PIK3R2,PIK3R5,PIK3R6,SPI1,STAT5A,STAT5B,STAT6,TGFB1,TSLP,VAV1
IL-33 Signaling Pathway	4.5	3.024	BCL2L1,CASP4,CCL2,CCL5,CXCL8,H2AX,H2BC12,ICAM1,IL18,IL1B,IL1RN,IL6,IRAK1,JUN,LPIN1,MAPK10,MAPK3,MMP9,MYD88,NFKB2,NFKBIE,PIK3R2,PIK3R5,PIK3R6,PLCG2,PRKAG2,PRKAR2B,RPS6KA1,STAT3,SYK,TNF,TPSAB1,TPSB2,TRAF6
Inflammasome pathway	4.97	3	CTSB,IL18,IL1B,MYD88,NFKB2,NLRP3,NOD2,P2RX7,PANX1,PYCARD
Formation of ATP by chemiosmotic coupling	4.86	-3	ATP5F1A,ATP5F1B,ATP5F1C,ATP5MC3,ATP5ME,ATP5MJ,ATP5MK,ATP5PB,ATP5PO
TCA Cycle II (Eukaryotic)	4.27	-3	ACO1,CS,DLD,DLST,FH,SDHA,SDHB,SUCLA2,SUCLG1
Caveolar-mediated Endocytosis Signaling	4.15	3	ACTB,ACTG1,DNM2,EGFR,FLNA,FLNC,FYN,HLA-A,INSR,ITGA3,ITGA5,ITGAM,ITGAX,ITGB2,ITGB4,ITGB5,MR1,SRC
IL-23 Signaling Pathway	2.94	3	IL12RB1,IL12RB2,IL1B,NFKB2,PIK3R2,PIK3R5,PIK3R6,RELB,RUNX1,STAT3,TNF
PDGF Signaling	2.68	3	CSNK2A1,CSNK2A2,INPP5D,JUN,MAPK3,MYC,PDGFA,PDGFRB,PIK3R2,PIK3R5,PIK3R6,PLCG2,SHC1,SRC,STAT3,SYNJ2
O-linked glycosylation	1.59	3	ADAMTS10,ADAMTS15,ADAMTS4,ADAMTS7,ADAMTSL2,B3GNT7,CFP,DAG1,GALNT10,GALNT16,GCNT1,MUC1,SPON1,ST3GAL2,ST6GALNAC3,THBS1
Pyroptosis Signaling Pathway	4.04	2.982	BAX,CASP4,GAS5,GSDMB,IL18,IL1B,NFKB2,NGFR,NLRP3,P2RX7,PANX1,PRKAG2,PRKAR2B,PYCARD,TLR5,TLR7,TLR8,TNF,TNFRSF11B,TNFRSF1A,TXNIP
NGF Signaling	2.61	2.982	BAX,MAP3K10,MAP3K14,MAP3K5,MAPK10,MAPK3,NFKB2,NGF,NGFR,PIK3R2,PIK3R5,PIK3R6,PLCG2,RELB,RHOG,RPS6KA1,RPS6KA4,SHC1,TP53,TRAF6
GM-CSF Signaling	2.76	2.887	BCL2L1,CCND1,CISH,CSF2RB,HCK,MAPK3,PIK3R2,PIK3R5,PIK3R6,PPP3R1,RUNX1,SHC1,STAT3,STAT5B
FXR/RXR Activation	4.89	-2.874	ABCC2,APOB,APOE,CLCF1,CXCL8,CYP19A1,FASN,GSTZ1,HMOX1,ICAM1,IL18,IL1B,IL1RN,IL6,LPL,MAPK10,MLXIPL,NFKB2,NLRP3,NQO1,PCK2,PPARA,PPARG,PPARGC1A,PRKAG2,RARA,RXRA,SCARB1,SRC,TGFB1,TNF,TNFSF14,TNFSF15,TNFSF8,TXNIP
IL-15 Production	4.66	2.858	ALK,BTK,CSF1R,CSK,EGFR,EPHA2,EPHA4,EPHB3,ERBB2,FGR,FYN,HCK,IL6,INSR,MAP2K3,MERTK,NFKB2,NTRK3,PDGFRB,PTK2B,RELB,ROR1,SRC,SYK,TYRO3
RAF/MAP kinase cascade	4.48	2.846	ACTB,ACTG1,ARRB1,ARRB2,CSF2RB,CSK,DAB2IP,DLG4,DUSP4,EGFR,ERBB2,FGF1,FGF18,FGF22,FN1,FYN,GFRA2,GFRA3,IL2RA,IL2RG,IRS1,IRS2,MAPK3,PDGFA,PDGFRB,PEA15,PIK3R2,PPP2R5A,PSME3,PTPN3,RANBP9,RASA4,RASGRP4,RGL1,SHC1,SPTA1,SPTAN1,SPTB,SPTBN2,SPTBN5,SRC,SYNGAP1
Activation of NMDA receptors and postsynaptic events	2.78	2.84	DLG4,KPNA2,MAPK3,PRKAG2,PRKAR2B,PRKX,RPS6KA1,SRC,TUBA1A,TUBA1B,TUBA1C,TUBA4A,TUBB2A,TUBB2B,TUBB3,TUBB4B
Metabolism of water-soluble vitamins and cofactors	5.59	-2.837	ABCC1,ACACA,ACACB,ACP5,CYB5A,FASN,GPHN,MCCC1,MCCC2,MMAB,MMUT,MOCS1,PC,PCCA,PCCB,SLC19A2,SLC19A3,SLC25A19,SLC25A42,SLC5A6,VNN1
Macrophage Alternative Activation Signaling Pathway	19.9	2.832	ACADM,CCL22,CIITA,CSF1,CSF1R,EIF4EBP1,FCER1G,FCGR2B,HLA-DMB,HLA-DPA1,HLA-DPB1,HLA-DQA1,HLA-DQA2,HLA-DQB1,HLA-DRA,HLA-DRB1,HLA-DRB5,IGHG1,IGHG2,IGHG3,IGHM,IGKC,IGLC1,IGLC2,IGLC3,IL10RA,IL18,IL1B,IL1R2,IL1RN,IL2RG,IL4R,IL6,IRF5,IRS1,IRS2,JUN,LPL,MAPK3,MARCO,MYC,NFKB2,NFKBIE,NR3C1,PIK3R2,PIK3R5,PIK3R6,PPARG,PPARGC1A,RELB,RPS6KA1,RPS6KA4,RXRA,SCARB1,STAT3,STAT6,SYK,TGFB1,THBS1,TNF,ZC3H12A
Serotonin Receptor Signaling	7.06	2.828	ABHD3,ACAT1,ADCY6,ADCY7,ADIPOQ,ADRA2C,ADRB1,ARRB1,ARRB2,BCL2,BST1,CACNA1C,CACNB1,CACNB3,CCR7,CD44,CXCL8,EDN1,EIF4EBP1,F13A1,FGR,FNBP1,FYN,GNA15,GNAI2,GPBAR1,HCK,HMOX1,IL1B,IL4I1,IL6,JUN,KCNN4,KCNQ3,MAOA,MAOB,MAP2K3,MAP3K5,MAPK3,MMP9,MPDZ,MYC,NFKB2,PCBD1,PDIA3,PDK1,PIK3R2,PIK3R5,PIK3R6,PLA2G4C,PLAAT3,PLAUR,PLB1,PLCB2,PLCB3,PLCG2,PNPLA3,PPARGC1A,PRDX6,PRKAG2,PRKAR2B,RAC2,RHOC,RHOG,RHOT1,RND1,RND2,S…
Signaling by PDGF	6.2	2.828	BCAR1,COL4A2,COL4A4,COL5A2,COL6A1,COL6A2,COL6A6,COL9A2,PDGFA,PDGFRB,PIK3R2,SPP1,SRC,STAT3,STAT5A,STAT5B,STAT6,THBS1
Adrenomedullin signaling pathway	4.55	2.828	ADCY6,ADCY7,BAX,BCL2,CALCRL,CFH,CSK,CTH,GNA15,IL18,IL1B,IL1RN,ITPR3,KCNN4,KCNQ3,MAP2K3,MAPK10,MAPK3,NFKB2,NPR1,PDIA3,PIK3R2,PIK3R5,PIK3R6,PLCB2,PLCB3,PLCG2,PPARG,PRKAG2,PRKAR2B,PTK2B,RELB,RXRA,SHC1,TNF
Maturation of TCA enzymes and regulation of TCA cycle	3.93	-2.828	ACAT1,CS,IDH2,ISCA2,ISCU,SDHA,SDHB,SIRT3
Syndecan interactions	2.91	2.828	ACTN1,COL5A2,FN1,ITGB4,ITGB5,TGFB1,THBS1,TNC
Macropinocytosis Signaling	2.86	2.828	ACTN4,CD14,CSF1,CSF1R,ITGA5,ITGB2,ITGB4,ITGB5,NGF,PDGFA,PIK3R2,PIK3R5,PIK3R6,PLCG2,SRC
Fc Epsilon RI Signaling	2.66	2.828	BTK,FCER1G,FYN,GRAP2,INPP5D,LCP2,MAP2K3,MAPK10,MAPK3,PIK3R2,PIK3R5,PIK3R6,PLA2G4C,PLCG2,RAC2,SYK,SYNJ2,TNF,VAV1,VAV2
MIF-mediated Glucocorticoid Regulation	2.47	2.828	CD14,CD74,MAPK3,MIF,NFKB2,NFKBIE,NR3C1,PLA2G4C,RELB
Assembly and cell surface presentation of NMDA receptors	2.02	2.828	DLG4,TUBA1A,TUBA1B,TUBA1C,TUBA4A,TUBB2A,TUBB2B,TUBB3,TUBB4B
Aggrephagy	2.02	2.828	DYNC1I1,TUBA1A,TUBA1B,TUBA1C,TUBA4A,TUBB2A,TUBB2B,TUBB3,TUBB4B
Acute Phase Response Signaling	7.8	2.785	AGT,C1QA,C1QB,C1QC,C1R,C1S,C2,CP,ECSIT,FN1,FTL,HMOX1,IL18,IL1B,IL1RN,IL6,IRAK1,JUN,MAP2K3,MAP3K14,MAP3K5,MAPK3,MYD88,NFKB2,NFKBIE,NGFR,NR3C1,OSMR,PIK3R2,RBP5,RELB,SERPINE1,SHC1,SOCS7,STAT3,TCF3,TF,TNF,TNFRSF11B,TNFRSF1A,TRAF6
Hematoma Resolution Signaling Pathway	12.6	-2.722	C6,CD163,CLCF1,CXCL8,CYBB,F2R,FTH1,FTL,HMOX1,IFNGR2,IL18,IL1B,IL20RA,IL4R,IL6,ITGAM,JUN,MAPK10,MAPK3,MERTK,MMP9,MYD88,NDUFA10,NDUFA2,NDUFA4,NDUFA4L2,NDUFA8,NDUFA9,NDUFAB1,NDUFAF1,NDUFB1,NDUFB4,NDUFB5,NDUFB8,NDUFB9,NDUFS1,NDUFS2,NDUFS3,NDUFS4,NDUFS5,NDUFV2,NFKB2,NQO1,PPARG,PRKAG2,PTGER3,S1PR3,SRC,STAT3,STAT6,TGFB1,THBS1,TNF,TNFSF14,TNFSF15,TNFSF8,TUBA1A,TUBA1B,TUBA1C,TUBA4A
Signaling by CSF1 (M-CSF) in myeloid cells	4.63	2.714	CSF1,CSF1R,FYN,GAB2,GRAP2,HCK,INPP5D,PLCG2,SHC1,SRC,STAT3
Fatty acyl-CoA biosynthesis	3.83	-2.714	ACACA,ACSL1,ELOVL5,ELOVL6,FASN,HACD1,HACD2,HSD17B12,HSD17B8,PPT1,SLC27A2
Ephrin B Signaling	2.15	2.714	CAP1,CFL1,CFL2,CXCR4,EPHB3,GNA15,GNAI2,LIMK1,MAPK3,RAC2,RGS3,VAV1,VAV2
UVA-Induced MAPK Signaling	2.15	2.714	BCL2L1,EGFR,JUN,MAPK10,MAPK3,PARP16,PDIA3,PIK3R2,PIK3R5,PIK3R6,PLCB2,PLCB3,PLCG2,RPS6KA1,RPS6KA4,TP53
LPS-stimulated MAPK Signaling	1.62	2.714	CD14,JUN,MAP2K3,MAP3K14,MAP3K5,MAPK10,MAPK3,NFKB2,NFKBIE,PIK3R2,PIK3R5,PIK3R6,RELB
Neurotrophin/TRK Signaling	1.55	2.714	JUN,MAP2K3,MAP3K5,MAPK3,NGF,NGFR,NTRK3,PIK3R2,PIK3R5,PIK3R6,RPS6KA1,SHC1
IL-13 Signaling Pathway	2.53	2.683	BCL2L1,DEFB132,FGR,FYN,HCK,IL4R,JUN,MAOA,MAPK3,PDGFA,PIK3R2,PIK3R5,PIK3R6,SRC,STAT3,STAT6,TGFB1,TP53,TRAF6,TSLP
Paxillin Signaling	2.93	2.673	ACTB,ACTG1,ACTN1,ACTN4,BCAR1,CSK,ITGA3,ITGA5,ITGAM,ITGAX,ITGB2,ITGB4,ITGB5,MAPK10,PIK3R2,PIK3R5,PIK3R6,PTK2B,SRC
Signaling by MET	2.26	2.673	COL11A1,COL24A1,COL5A2,FN1,ITGA3,LAMA5,LAMB2,LRIG1,PTPRJ,RANBP9,SHC1,SPINT1,SRC,STAT3
Apelin Cardiomyocyte Signaling Pathway	1.42	2.673	GNAI2,MAPK10,MAPK3,MYL4,MYL9,PDIA3,PIK3R2,PIK3R5,PIK3R6,PLCB2,PLCB3,PLCG2,SLC9A1,TGFB1
14-3-3-mediated Signaling	4.96	2.668	BAX,CDKN1B,JUN,MAP3K5,MAPK10,MAPK3,PDIA3,PIK3R2,PIK3R5,PIK3R6,PLCB2,PLCB3,PLCG2,RPS6KA1,SNCA,SRC,TNF,TNFRSF1A,TUBA1A,TUBA1B,TUBA1C,TUBA4A,TUBB2A,TUBB2B,TUBB3,TUBB4B,YWHAH
VEGF Signaling	2.99	2.668	ACTB,ACTG1,ACTN1,ACTN4,BCL2,BCL2L1,EIF2S3,MAPK3,PGF,PIK3R2,PIK3R5,PIK3R6,PLCG2,PTK2B,PTPN6,SHC1,SRC,VEGFA
COPI-mediated anterograde transport	2.73	2.668	ARFGAP2,CAPZB,DCTN4,DYNC1I1,SPTA1,SPTAN1,SPTB,SPTBN2,SPTBN5,TMED3,TUBA1A,TUBA1B,TUBA1C,TUBA4A,TUBB2A,TUBB2B,TUBB3,TUBB4B
Leucine Degradation I	6.06	-2.646	ACADM,AUH,BCAT2,HMGCL,IVD,MCCC1,MCCC2
Protein lipoylation	5.57	-2.646	DBT,DLAT,DLST,GCSH,LIAS,NDUFAB1,NFU1
Lysine catabolism	4.82	-2.646	AASS,ALDH7A1,DHTKD1,DLD,DLST,GCDH,SLC25A21
RHO GTPases Activate NADPH Oxidases	2.56	2.646	CYBA,CYBB,MAPK3,NCF1,NCF2,NCF4,RAC2
Complex III assembly	2.45	-2.646	CYC1,ISCU,UQCRB,UQCRC1,UQCRC2,UQCRFS1,UQCRH
NGF-stimulated transcription	1.39	2.646	ARC,DNM2,EGR2,EGR3,FOSL1,ID2,JUNB
Mitochondrial Division Signaling Pathway	2.54	2.6	ADRB1,AKAP1,AURKA,BAX,CACNA1C,CACNB1,CACNB3,CHP1,DNM2,GNA15,ITPR3,MAPK3,NGFR,PGF,PPP2R2C,PPP2R5A,PPP3R1,PRKAG2,PRKAR2B,S1PR3,TNF,TNFRSF11B,TNFRSF1A,TP53,VEGFA
Interleukin-4 and Interleukin-13 signaling	14.6	2.596	ALOX5,BATF,BCL2,BCL2L1,CCL2,CCL22,CCND1,CDKN1A,CXCL8,F13A1,FN1,FSCN1,HMOX1,HSPA8,ICAM1,IGHG1,IL18,IL1B,IL2RG,IL4R,IL6,ITGAM,ITGAX,ITGB2,JUNB,LAMA5,MAOA,MMP9,MUC1,MYC,NDN,STAT3,STAT6,TGFB1,TIMP1,TNF,TP53,TWIST1,VEGFA
RHOGDI Signaling	6.04	-2.556	ACTB,ACTG1,ARHGAP4,ARHGAP6,ARHGDIA,ARHGDIB,ARHGEF1,ARHGEF16,ARPC1A,ARPC1B,ARPC2,CD44,CFL1,CFL2,ESR1,ESR2,EZR,FNBP1,GNA15,GNAI2,ITGA3,ITGA5,ITGAM,ITGAX,ITGB2,ITGB4,ITGB5,LIMK1,MSN,MYH9,MYL4,MYL9,MYO18A,PIP5K1C,RAC2,RHOC,RHOG,RHOT1,RND1,RND2,SRC
Production of Nitric Oxide and Reactive Oxygen Species in Macrophages	7.73	2.535	APOB,APOE,CLU,CYBA,CYBB,FNBP1,IFNGR2,JUN,LYZ,MAP3K10,MAP3K14,MAP3K5,MAPK10,MAPK3,NCF1,NCF2,NCF4,NFKB2,NFKBIE,NGFR,PIK3R2,PIK3R5,PIK3R6,PLCG2,PPARA,PPP1R10,PPP1R14B,PPP2R2C,PPP2R5A,PTPN6,RAC2,RELB,RHOC,RHOG,RHOT1,RND1,RND2,SPI1,TNF,TNFRSF11B,TNFRSF1A
Isoleucine Degradation I	8.89	-2.53	ACAD8,ACADSB,ACAT1,ACAT2,AUH,BCAT2,DLD,ECHDC3,ECHS1,HADHA,HADHB,SDS
Toll-like Receptor Cascades	3.73	2.53	CD14,DNM1,DNM2,ITGAM,ITGB2,PLCG2,PTPN4,TLR5,TLR7,TLR8
Activation of gene expression by SREBF (SREBP)	3.3	-2.53	ACACA,ACACB,ELOVL6,FASN,FDFT1,LSS,PPARA,RXRA,SC5D,SQLE,TM7SF2
IL-2 Signaling	3.24	2.53	CSNK2A1,CSNK2A2,IL2RA,IL2RG,JUN,MAPK3,PIK3R2,PIK3R5,PIK3R6,PTK2B,SHC1,STAT5A,STAT5B,SYK
ERB2-ERBB3 Signaling	2.67	2.53	CCND1,CDKN1B,ERBB2,JUN,MAPK3,MYC,PIK3R2,PIK3R5,PIK3R6,SHC1,STAT3,STAT5A,STAT5B
Neurexins and neuroligins	1.73	2.53	DLG4,DLGAP4,EPB41L3,HOMER3,NLGN1,NLGN2,NRXN2,SIPA1L1,SYT12,SYT7
Cell junction organization	4.23	2.524	ACTB,ACTG1,ACTN1,ANG,CADM1,CADM2,CADM3,CLDN15,CLDN18,FBLIM1,FERMT2,FLNA,FLNC,ITGB4,KRT5,NECTIN1,NECTIN2,PLEC,PVR,VASP
fMLP Signaling in Neutrophils	3.2	2.524	ARPC1A,ARPC1B,ARPC2,CHP1,CYBB,FPR3,GNA15,GNAI2,ITPR3,MAPK3,NCF1,NCF2,NFKB2,NFKBIE,PIK3R2,PIK3R5,PIK3R6,PLCB2,PLCB3,PPP3R1,RAC2,RELB,WAS
HSP90 chaperone cycle for steroid hormone receptors in the presence of ligand	5.62	2.5	CAPZB,DCTN4,DNAJA2,DYNC1I1,HSPA1A,HSPA2,HSPA8,NR3C1,STIP1,TUBA1A,TUBA1B,TUBA1C,TUBA4A,TUBB2A,TUBB2B,TUBB3,TUBB4B
Interleukin-3, Interleukin-5 and GM-CSF signaling	5.06	2.5	BLNK,CSF2RB,FYN,GAB2,HCK,IL2RA,IL2RG,INPP5D,PIK3R2,PTPN6,SHC1,STAT5A,STAT5B,SYK,SYNJ2,VAV1
JAK/STAT Signaling	3.85	2.5	BCL2L1,CDKN1A,CISH,IL6,JUN,MAPK3,NFKB2,PIK3R2,PIK3R5,PIK3R6,PTPN6,RELB,SHC1,SOCS7,STAT3,STAT5A,STAT5B,STAT6
PKR-mediated signaling	3.7	2.5	EIF2S3,FANCE,HSPA1A,HSPA2,HSPA8,PPP2R5A,SNCA,STAT3,TP53,TUBA1A,TUBA1B,TUBA1C,TUBA4A,TUBB2A,TUBB2B,TUBB3,TUBB4B
[truncated: 301 more rows]

## Sheet: Supp. Table 6
Table S5. Biological pathways for adipose tissue differentially expressed genes in the sex stratified analysis for males. Ingenuity Pathway Analysis (IPA) pathways using the differentially expressed genes (FDR p < 0.05) from the sex stratified comparison for leaner and heavier males are shown. Pathways with -log(p-value) > 1.3 are presented and results are ranked based on absolute z-score. For se…
[truncated: 312 more rows]

[truncated: 3 more sheets: Supp. Table 7, Supp. Table 8, Supp. Table 9]
